# Supplementary material for: Diversity of dinoflagellate assemblages in coastal temperate and offshore tropical waters of Australia
Source: BMC Ecol Evol. 2021 Feb 15;21:27. doi: 10.1186/s12862-021-01745-5 (PMC7885227; doi:10.1186/s12862-021-01745-5)
Supplement: Supplementary file 1 — Additional file 1: Table S1. Taxonomic identification of the main planktonic representatives, diatoms and dinoflagellates at Davies Reef. X denotes species observed in sample during initial microscopic examination but not encountered during cell counting. Table S2. Taxonomic identification of the main planktonic representatives, diatoms and dinoflagellates at Port Phillip Bay. X denotes species observed in sample during initial microscopic examination but not encountered during cell counting. Table S3. Taxonomy and relative abundance of sequence reads (%) for all sample replicates. DR: Davies Reef; PPB: Port Phillip Bay. Table S4. Mean relative abundance of sequence reads of dinoflagellate superclades, genera and species as defined by Mordret et al. (2018) at Davies Reef (DR) and Port Phillip Bay (PPB). The superclade Noctilucaphyceae was added to reflect the addition of Noctiluca scintillans to the DinoREF database. Table S5. Mean relative abundance of sequence reads (%) of dinoflagellate species identified at Davies Reef (DR) and Port Phillip Bay (PPB). Table S6. List of bioluminescent and HAB species identified within the two dinoflagellate assemblages. HAB species are assigned numbers 1-5, based on the typologies as defined by Lassus et al. [1, 4, 53–55]. Table S7. Mean relative abundance of sequence reads (%) of HAB-related species at Davies Reef (DR) and Port Phillip Bay (PPB). [file 12862_2021_1745_MOESM1_ESM.xlsx]

## Sheet: Table S1
	Table S1. Taxonomic identification of the main planktonic representatives, diatoms and dinoflagellates at Davies Reef. X denotes species observed in sample during initial microscopic examination but not encountered during cell counting.
	Diatoms							Dinoflagellates
	Sampling Area		Davies Reef					Sampling Area		Davies Reef
	Sampling Site		DR-01/02	DR-06/07	DR-10/12	DR-16/17		Sampling Site		DR-01/02	DR-06/07	DR-10/12	DR-16/17
	Concentration		Cells/L	Cells/L	Cells/L	Cells/L		Concentration		Cells/L	Cells/L	Cells/L	Cells/L
	Total Phytoplankton		130500	250000	358600	280000		Total Phytoplankton		130500	250000	358600	280000
	Diatoms		51000	154000	214000	119500		Diatoms		51000	154000	214000	119500
	Dinoflagellates		11500	7000	30100	33000		Dinoflagellates		11500	7000	30100	33000
	Other flagellates		68000	89000	114500	127500		Other flagellates		68000	89000	114500	127500
	Genus	Species	Cells/L	Cells/L	Cells/L	Cells/L		Genus	Species	Cells/L	Cells/L	Cells/L	Cells/L
	Amphora	sp.			2000			Alexandrium	minutum			100
	Bacillaria	paxillifera			4000			Alexandrium	pacificum	x
	Bacteriastrum	spp.	1000	11000	4000	4000		Diplopsalid	spp.	x			x
	Cerataulina	pelagica	500	500	6000	500		Goniodoma	polyedricum	x
	Chaetoceros	spp.	8000	47000	62000	30000		Gonyaulax	spp.				x
	Climacodium	frauenfeldianum	x		x	2000		Gymnodinioid	spp.	6000	1000	8000	12000
	Cocconeis	spp.	1000	2000				Gyrodinium	spp.	1000	1000	6000	10000
	Corethron	criophilum	x					Heterocapsa	rotundata	3500	2000	8000	6000
	Coscinodiscus	spp.		x		x		Karlodinium	sp.				1000
	Cyclotella	sp.	1500	4000	4000	6000		Kryptoperidinium	foliaceum	x
	Cylindrotheca	closterium	3000	3000	10000	16000		Mesoporus	perforatus				500
	Dactyliosolen	fragilissimus	2000	4000	4000			Oxytoxum	spp.	1000	1000	6000	2000
	Dactyliosolen	phukutensis	2000	1000	1000	x		Prorocentrum	rhathymum		500	x
	Detonula	pumilla		x	x	x		Prorocentrum	triestinum				x
	Entomoneis	spp.	500	2000	x	2000		Protoperidinium	spp.	x		x
	Eucampia	zodiacus	x	2000	8000	1000		Pyrophacus	stenii		x	x	x
	Guinardia	flaccida		x	x	x		Scrippsiella	spp.		1000	1000	x
	Guinardia	striata			x	x		Takayama	spp.	x
	Haslea	wawrikae	x					Torodinium	spp.		500	1000	1500
	Helicotheca	tamesis		x				Tripos (=Ceratium)	massiliense			x
	Hemiaulus	spp.	1000	x	x
	Lauderia	annulata		x	2000	3000
	Leptocylindrus	danicus	1000	7000	18000	10000
	Leptocylindrus	minimus		4000
	Licmophora	sp.		x	x	x
	Meunieria	membranacea		x
	Naviculoid	spp.	500	1000	2000
	Nitzschia	spp.	4500	1000	6000	6000
	Pleurosigma	sp.	x		1000	500
	Proboscia	alata	x	1000	x	500
	Pseudo-nitzschia	brasiliana	2000
	Pseudo-nitzschia	delicatissima group	6000	4000	11000	5000
	Pseudo-nitzschia	fraudulenta/australis		1500	x	x
	Pseudo-nitzschia	multistriata	1000		1000	x
	Pseudo-nitzschia	pungens/multiseries	2500	x	x	x
	Pseudo-nitzschia	subcurvata		2000	5000	x
	Pseudosolenia	calcar-avis		x	500	x
	Rhizosolenia	setigera		5000	4000
	Rhizosolenia	spp.	x	x	500	x
	Skeletonema	costatum complex	11000	28000	44000	16000
	Surirella	sp.				x
	Thalassionema	sp.	1000	12000	10000	8000
	Thalassiosira	sp.		1000	1000	1000
	Thalassiosira	cf. mala	1000	10000	3000	8000

## Sheet: Table S2
	Table S2. Taxonomic identification of the main planktonic representatives, diatoms and dinoflagellates at Port Phillip Bay.X denotes species observed in sample during initial microscopic examination but not encountered during cell counting.
	Diatoms								Dinoflagellates
	Sampling Area		Port Phillip Bay						Sampling Area		Port Phillip Bay
	Sampling Site		PPB-01	PPB-02	PPB-03	PPB-04	PPB-05		Sampling Site		PPB-01	PPB-02	PPB-03	PPB-04	PPB-05
	Concentration		Cells/L	Cells/L	Cells/L	Cells/L	Cells/L		Concentration		Cells/L	Cells/L	Cells/L	Cells/L	Cells/L
	Total Phytoplankton		182550	136550	413350	410800	396050		Total Phytoplankton		182550	136550	413350	410800	396050
	Diatoms		104500	82500	152500	139000	191000		Dinoflagellates		20050	16050	49850	46300	28550
									Other flagellates		58000	38000	211000	225500	176500
	Genus	Species	Cells/L	Cells/L	Cells/L	Cells/L	Cells/L
	Amphora	sp.			2000				Genus	Species	Cells/L	Cells/L	Cells/L	Cells/L	Cells/L
	Asterionellopsis	glacialis			x				Alexandrium	insuetum				50
	Asteromphalus	sarcophagus	500		x	1500	1000		Alexandrium	margalefii					50
	Bacillaria	paxillifera	1000						Alexandrium	pseudogonyaulax				50
	Cerataulina	pelagica	3000	2000	16000	1500	500		Amphidinium	carterae			2000
	Chaetoceros	spp.	37000	32000	60000	52000	88000		Dinophysis	acuminata	50	50		150	100
	Climacosphaenia	moniligera	500						Gonyaulax	spinifera					100
	Cocconeis	spp.	2000	2000					Gonyaulax	verior			50
	Coscinodiscus	spp.	x			x			Gymnodinioid	spp.	10000	8000	28000	24000	14000
	Cyclotella	sp.		4000	2000	500	6000		Gyrodinium	spp.	4000	4000	10000	6000	8000
	Cylindrotheca	closterium	9000	6000	4000	8000	12000		Heterocapsa	rotundata	1000	3000	8000	6000	6000
	Dactyliosolen	antarcticus	500	1000					Karenia	sp.			500
	Dactyliosolen	fragilissimus	5000		2000	500	1500		Katodinium	glaucum				2000
	Dactyliosolen	phukutensis	2000	500	2000				Lepidodinium	chlorophorum				1000	100
	Entomoneis	spp.	1000	1000	4000	4000	4000		Noctiluca	scintillans			50	100	150
	Eucampia	zodiacus	5000		500	1500	2500		Peridinium	sp.	3000			4000
	Fragilaria	sp.	500	x					Prorocentrum	gracile	x		x	x	50
	Grammotophora	marina		500					Prorocentrum	micans	x
	Guinardia	delicatula	1000	1000					Prorocentrum	triestinum	1000	x		2000
	Guinardia	flaccida	x	1000	1000	x	x		Prorocentrum	cordatum	50
	Guinardia	striata	x		x				Protoperidinium	spp.	x		200	250
	Hemiaulus	hauckii	1000	1000	6000	14000	12000		Scrippsiella	spp.	x	500	x	200
	Hemidiscus	sp.		1000					Takayama	pulchella
	Lauderia	annulata					x		Torodinium	spp.	1000	500	500
	Leptocylindrus	danicus	3500	2000	32000	28000	36000		Tripos (=Ceratium)	massiliense	x			x
	Leptocylindrus	minimus				2000			Tripos (=Ceratium)	lineatum				x
	Licmophora	sp.	1000	3000	x	2000	2000		Warnowia	spp.			500	500
	Lioloma	pacificum	500	500		1000
	Naviculoid	spp.	1000	2000	2000	2000	2000
	Nitzschia	spp.	7000	4000	6000	8000	8000
	Pleurosigma	sp.	500	500			x
	Proboscia	alata	1000	x	x	1000
	Pseudo-nitzschia	delicatissima group	3500	5000		1000	4500
	Pseudo-nitzschia	pungens/multiseries	4000	4000		x	1500
	Pseudo-nitzschia	americana			1000	4500
	Pseudo-nitzschia	brasiliana					1500
	Pseudosolenia	calcar-avis			500	500
	Rhizosolenia	setigera		1000	x
	Rhizosolenia	sp. (imbricata group)	2500	2000	2500	4000	2000
	Rhizosolenia	setigera
	Skeletonema	costatum complex	5000	3000	1000
	Striatella	unipunctata	1000	500
	Surirella	sp.		500
	Thalassionema	sp.	2000	2000	4000	1000
	Thalassiosira	sp.	3000			x	6000
	Thalassiosira	cf. mala	4000

## Sheet: Table S3
	Table S3. Taxonomy and relative abundance of sequence reads (%) for all sample replicates. DR: Davies Reef; PPB: Port Phillip Bay.
	Species	GENUS	FAMILY	ORDER	CLASS	DIVISION	SUPERGROUP	KINGDOM	Superclade name	DR1_1	DR1_2	DR1_3	DR2_1	DR2_2	DR2_3	DR3_1	DR3_2	DR3_3	DR3_4	DR3_5	DR3_6	PPB1_1	PPB1_2	PPB1_3	PPB2_1	PPB2_2	PPB2_3
	Adenoides eludens	Adenoides	Peridiniales incertae sedis	Peridiniales	Dinophyceae	Dinoflagellata	Alveolata	Eukaryota	Uncertain Thecate Dinophyceae	0.02607	0.02777	0.02699	0.03117	0.02999	0.02488	0.02336	0.02792	0.02448	0.03727	0.03276	0.0247	0.01819	0.01975	0.01681	0.0416	0.03057	0.03536
	Aduncodinium glandula	Aduncodinium	Thoracosphaeraceae	Peridiniales	Dinophyceae	Dinoflagellata	Alveolata	Eukaryota	Thoracosphaeraceae	0.00331	0.00204	0.0026	0.00256	0.00449	0.00243	0.00344	0.00179	0.00235	0.00297	0.00362	0.00279	0.00035	0.00023	0.00062	0.00085	0.00044	0.00093
	Ailadinium reticulatum	Ailadinium	Dinophyceae familia incertae sedis	Dinophyceae ordo incertae sedis	Dinophyceae	Dinoflagellata	Alveolata	Eukaryota	Uncertain Thecate Dinophyceae	0.0727	0.07443	0.07286	0.07846	0.10568	0.07053	0.02012	0.02075	0.02491	0.03021	0.03103	0.03454	0.01158	0.00153	0.0022	0.00155	0.00165	0.00121
	Akashiwo sanguinea	Akashiwo	Gymnodiniaceae	Gymnodiniales	Dinophyceae	Dinoflagellata	Alveolata	Eukaryota	Akashiwo_genus	0.07358	0.07271	0.08577	0.06347	0.05553	0.06773	0.02661	0.02841	0.02485	0.02697	0.03116	0.02417	0.00573	0.0072	0.00529	0.00888	0.0076	0.0077
	Alexandrium affine	Alexandrium	Goniodomataceae	Gonyaulacales	Dinophyceae	Dinoflagellata	Alveolata	Eukaryota	Gonyaulacales	0.00112	0.00132	0.00237	0.00204	0.00607	0.0018	0.00044	0.00097	0.00085	0.00105	0.00152	0.00114	0.00066	0.00114	0.00151	0.00084	0.00066	0.00082
	Alexandrium andersonii	Alexandrium	Goniodomataceae	Gonyaulacales	Dinophyceae	Dinoflagellata	Alveolata	Eukaryota	Gonyaulacales	0.00033	0.00048	0.00077	0.00025	0.00034	0.00062	0.00025	0.00032	0.00286	0.00028	0.00012	0.00036	0.00118	0.0004	0.00132	0.0055	0.00165	0.00418
	Alexandrium australiense Group V	Alexandrium	Goniodomataceae	Gonyaulacales	Dinophyceae	Dinoflagellata	Alveolata	Eukaryota	Gonyaulacales	0.00018	0	0.00036	0.00025	0.00125	0.00018	0.00012	0	0.00031	7e-05	6e-05	0	6e-05	0.00034	9e-05	0	0	0
	Alexandrium cohorticula	Alexandrium	Goniodomataceae	Gonyaulacales	Dinophyceae	Dinoflagellata	Alveolata	Eukaryota	Gonyaulacales	0.00044	0.00018	0.0003	0.00062	0.00119	6e-05	0.00032	0.00049	0.00161	0.00076	0.00049	0.00431	0.00012	0.00096	0.00018	0.00056	0.00055	0.00019
	Alexandrium diversaporum	Alexandrium	Goniodomataceae	Gonyaulacales	Dinophyceae	Dinoflagellata	Alveolata	Eukaryota	Gonyaulacales	0.00177	0.0012	0.00189	0.00169	0.00153	0.00162	0.00052	0.00089	0.00062	0.00055	0.00055	0.00036	0.00012	0.00051	0.00026	0.00141	0.0011	0.00111
	Alexandrium fraterculus	Alexandrium	Goniodomataceae	Gonyaulacales	Dinophyceae	Dinoflagellata	Alveolata	Eukaryota	Gonyaulacales	0.00023	0.00024	0.00036	0.00036	0.00029	0.00024	0.00123	0.00057	0.00037	0.00042	0	0.00042	0	0.00011	0	0.00014	0.00055	0.00018
	Alexandrium fundyense Group I	Alexandrium	Goniodomataceae	Gonyaulacales	Dinophyceae	Dinoflagellata	Alveolata	Eukaryota	Gonyaulacales	0.00521	0.00582	0.01671	0.00531	0.00418	0.04337	0.00643	0.00798	0.0091	0.01968	0.01398	0.01041	0.00281	0.00665	0.00934	0.01	0.00739	0.00776
	Alexandrium hiranoi	Alexandrium	Goniodomataceae	Gonyaulacales	Dinophyceae	Dinoflagellata	Alveolata	Eukaryota	Gonyaulacales	0.00017	0.00024	0.00024	0.00036	0.00039	0.00081	0.00065	0.0009	0.00192	0.00111	0.0022	0.00097	0.05163	0.01431	0.02419	0.10025	0.09226	0.08742
	Alexandrium insuetum	Alexandrium	Goniodomataceae	Gonyaulacales	Dinophyceae	Dinoflagellata	Alveolata	Eukaryota	Gonyaulacales	0.00111	0.00144	0.00142	0.00037	0.00085	0.00093	0.00051	0.00065	0.00081	0	0.00036	0.00048	0.00207	0.00216	0.00229	0.00578	0.00652	0.01476
	Alexandrium leei	Alexandrium	Goniodomataceae	Gonyaulacales	Dinophyceae	Dinoflagellata	Alveolata	Eukaryota	Gonyaulacales	0.00359	0.00882	0.00815	0.00687	0.02489	0.01459	0.02427	0.03572	0.0207	0.01583	0.04409	0.03126	0.00065	0.00261	0.00026	0.00014	0.00099	0.00074
	Alexandrium margalefii	Alexandrium	Goniodomataceae	Gonyaulacales	Dinophyceae	Dinoflagellata	Alveolata	Eukaryota	Gonyaulacales	0.00088	0.00102	0.00089	0.00137	0.00131	0.00075	0.00026	0.00041	0.00062	0.00014	0.00043	0.00073	0.04442	0.02213	0.02024	0.00028	0.00044	0.00186
	Alexandrium mediterraneum Group II	Alexandrium	Goniodomataceae	Gonyaulacales	Dinophyceae	Dinoflagellata	Alveolata	Eukaryota	Gonyaulacales	0.00035	0.00054	0.00054	0.00042	0.00142	0.00049	0.00031	0.00024	0.00012	0.00042	0.00012	6e-05	6e-05	0.00023	0.00027	0.00014	0.00022	0.00028
	Alexandrium minutum	Alexandrium	Goniodomataceae	Gonyaulacales	Dinophyceae	Dinoflagellata	Alveolata	Eukaryota	Gonyaulacales	0.00091	0.00114	0.00204	0.00042	0.00478	0.00122	0.00082	0.00097	0.00154	0.00098	0.00048	0.00096	0.00436	0.00323	0.00449	0.00703	0.00649	0.02367
	Alexandrium monilatum	Alexandrium	Goniodomataceae	Gonyaulacales	Dinophyceae	Dinoflagellata	Alveolata	Eukaryota	Gonyaulacales	0.00166	0.00096	0.00142	0.00037	0.00034	0.0005	0.00078	0.00033	0.00068	0.00055	0.00049	0.0003	0.00089	0.00119	0.0015	0.00479	0.00353	0.00687
	Alexandrium ostenfeldii	Alexandrium	Goniodomataceae	Gonyaulacales	Dinophyceae	Dinoflagellata	Alveolata	Eukaryota	Gonyaulacales	0.00096	0.00114	0.00114	0.00079	0.00199	0.00141	0.00125	0.00121	0.00128	0.00049	0.00096	0.00114	0.00114	0.00206	0.00276	0.00266	0.0022	0.00232
	Alexandrium pacificum Group IV	Alexandrium	Goniodomataceae	Gonyaulacales	Dinophyceae	Dinoflagellata	Alveolata	Eukaryota	Gonyaulacales	0.00103	0.00054	0.00095	0.00061	0.00267	0.00079	0.0007	0.00064	0.00145	0.00056	0.00103	0.00084	0.0003	0.00272	0.00344	0.00225	0.00099	0.00148
	Alexandrium pohangense	Alexandrium	Goniodomataceae	Gonyaulacales	Dinophyceae	Dinoflagellata	Alveolata	Eukaryota	Gonyaulacales	0	0.00012	6e-05	0	0.00011	0	0	0.00033	0.00019	7e-05	0.00031	0.0003	0	0.00017	9e-05	0	0.00011	0
	Alexandrium pseudogonyaulax	Alexandrium	Goniodomataceae	Gonyaulacales	Dinophyceae	Dinoflagellata	Alveolata	Eukaryota	Gonyaulacales	0	0.00024	0.00024	0.00018	0.00022	0.00056	0.00032	0.00016	0.00099	0.00035	0.00067	0.00049	0.02257	0.00737	0.01171	0.0375	0.04358	0.03777
	Alexandrium satoanum	Alexandrium	Goniodomataceae	Gonyaulacales	Dinophyceae	Dinoflagellata	Alveolata	Eukaryota	Gonyaulacales	0.00017	0.00096	0.00036	6e-05	0.00051	0.00075	0.0013	0.00146	0.00136	0.00235	0.00129	0.00139	0.00142	0.00068	0.00044	0.00211	0.00099	0.00157
	Alexandrium tamarense Group III	Alexandrium	Goniodomataceae	Gonyaulacales	Dinophyceae	Dinoflagellata	Alveolata	Eukaryota	Gonyaulacales	0.00052	0.00048	0.00066	0.00043	0.00374	0.0003	0.00012	0.00024	0.00055	0.00063	0.00024	0.00042	0	0.00097	0.00291	0.00028	0	9e-05
	Alexandrium tamiyavanichii	Alexandrium	Goniodomataceae	Gonyaulacales	Dinophyceae	Dinoflagellata	Alveolata	Eukaryota	Gonyaulacales	0.00156	0.00162	0.00154	0.00162	0.00517	0.0013	0.00121	0.0008	0.00234	0.00138	0.00135	0.04679	0.00083	0.00194	0.00307	0.00268	0.0022	0.00334
	Alexandrium tamutum	Alexandrium	Goniodomataceae	Gonyaulacales	Dinophyceae	Dinoflagellata	Alveolata	Eukaryota	Gonyaulacales	0.00011	6e-05	0	6e-05	0.00204	0.0003	0	0.00016	0.00019	7e-05	0.0003	0.00036	0.00012	0.00034	0.00079	0.10771	0.05473	0.03211
	Alexandrium taylorii	Alexandrium	Goniodomataceae	Gonyaulacales	Dinophyceae	Dinoflagellata	Alveolata	Eukaryota	Gonyaulacales	0.0005	0.00036	0.00065	0.00031	0.00023	0.00168	0.00123	0.00049	0.00241	0.0007	0.00313	0.00139	0.02097	0.00539	0.01022	0.03933	0.03432	0.03703
	Amphidiniella sedentaria	Amphidiniella	Dinophyceae familia incertae sedis	Dinophyceae ordo incertae sedis	Dinophyceae	Dinoflagellata	Alveolata	Eukaryota	Uncertain Thecate Dinophyceae	0.00916	0.0042	0.00549	0.00106	0.00341	0.00112	0.00149	0.00456	0.00285	0.00381	0.00209	0.00473	0.00053	0.00085	0.00088	0.00338	0.00276	0.00213
	Amphidiniopsis dragescoi	Amphidiniopsis	Amphidiniopsidaceae	Peridiniales	Dinophyceae	Dinoflagellata	Alveolata	Eukaryota	Peridiniales sensu stricto	0.00166	0.00186	0.00213	0.0015	0.00273	0.00212	0.00175	0.00179	0.00161	0.00111	0.00172	0.00121	0.00012	0.00028	0.00053	0.0007	0.00066	0.00056
	Amphidiniopsis hirsuta	Amphidiniopsis	Amphidiniopsidaceae	Peridiniales	Dinophyceae	Dinoflagellata	Alveolata	Eukaryota	Peridiniales sensu stricto	0.00067	0.00108	0.00118	0.00024	0.00028	0.00237	0.00032	0.00016	0.00037	0.00021	0.00048	0.00012	0.00083	0.00069	0.00475	0.00536	0.00308	0.00417
	Amphidiniopsis rotundata	Amphidiniopsis	Amphidiniopsidaceae	Peridiniales	Dinophyceae	Dinoflagellata	Alveolata	Eukaryota	Peridiniales sensu stricto	0.00602	0.00492	0.00525	0.00394	0.00307	0.00524	0.0037	0.00366	0.00279	0.00249	0.00307	0.00243	0.00124	0.00068	0.00053	0.00113	0.00199	0.00176
	Amphidiniopsis swedmarkii	Amphidiniopsis	Amphidiniopsidaceae	Peridiniales	Dinophyceae	Dinoflagellata	Alveolata	Eukaryota	Peridiniales sensu stricto	0.00039	0.00018	0.00018	0.00025	0.00011	0.00143	0.00019	0.00033	0.00012	0.00028	0.00025	6e-05	0.00018	0.00034	0.00176	0.00141	0.00088	0.00084
	Amphidinium carterae	Amphidinium	Gymnodiniaceae	Gymnodiniales	Dinophyceae	Dinoflagellata	Alveolata	Eukaryota	Amphidinium_genus	0.00036	0.00018	6e-05	0.00018	0.0026	0.00012	0.00018	0	0.00012	0.00035	6e-05	0.0003	0.00024	0.00041	9e-05	0.00028	0.00011	0
	Amphidinium cupulatisquama	Amphidinium	Gymnodiniaceae	Gymnodiniales	Dinophyceae	Dinoflagellata	Alveolata	Eukaryota	Amphidinium_genus	0.0016	0.00102	0.00484	0.00194	0.01097	0.00256	0.00454	0.00382	0.0083	0.00581	0.00546	0.02343	0.11531	0.0904	0.09918	0.26209	0.06632	0.04381
	Amphidinium gibbosum	Amphidinium	Gymnodiniaceae	Gymnodiniales	Dinophyceae	Dinoflagellata	Alveolata	Eukaryota	Amphidinium_genus	0	0.00018	0	0	0.00085	0.00019	6e-05	0	6e-05	0	0	0.00012	0.00012	0.00022	0	0.00014	0.00011	9e-05
	Amphidinium herdmanii	Amphidinium	Gymnodiniaceae	Gymnodiniales	Dinophyceae	Dinoflagellata	Alveolata	Eukaryota	Amphidinium_genus	0.02385	0.01583	0.01913	0.01668	0.01386	0.01603	0.01597	0.01481	0.02014	0.01991	0.01693	0.0187	0.02369	0.02202	0.02165	0.01974	0.01677	0.01745
	Amphidinium klebsii	Amphidinium	Gymnodiniaceae	Gymnodiniales	Dinophyceae	Dinoflagellata	Alveolata	Eukaryota	Amphidinium_genus	0	6e-05	0	0	0	6e-05	0	0	6e-05	7e-05	0	0	6e-05	0	0	0	0	0
	Amphidinium longum	Amphidinium	Gymnodiniaceae	Gymnodiniales	Dinophyceae	Dinoflagellata	Alveolata	Eukaryota	Amphidinium_genus	0.09247	0.10208	0.09199	0.05316	0.06091	0.06049	0.07081	0.0707	0.07461	0.06284	0.05642	0.06526	0.00685	0.01129	0.00651	0.00606	0.02395	0.02803
	Amphidinium massartii	Amphidinium	Gymnodiniaceae	Gymnodiniales	Dinophyceae	Dinoflagellata	Alveolata	Eukaryota	Amphidinium_genus	0	6e-05	0.00018	0	0	0	0	0	6e-05	7e-05	0	6e-05	0	6e-05	9e-05	0	0	0
	Amphidinium mootonorum	Amphidinium	Gymnodiniaceae	Gymnodiniales	Dinophyceae	Dinoflagellata	Alveolata	Eukaryota	Amphidinium_genus	0.00044	0.00072	0.00059	0.00062	0.00142	0.00224	0.00058	0.00033	0.00112	0.00097	0.00067	0.00176	0.00018	0.00028	0.00026	0.00056	0.00011	0.00019
	Amphidinium operculatum	Amphidinium	Gymnodiniaceae	Gymnodiniales	Dinophyceae	Dinoflagellata	Alveolata	Eukaryota	Amphidinium_genus	0.00017	0.00036	0.00018	0.00025	0.00051	0.00037	0.00013	0.00024	0.00012	7e-05	0.00031	0.00012	0	6e-05	9e-05	0	0.00022	9e-05
	Amphidinium sp.	Amphidinium	Gymnodiniaceae	Gymnodiniales	Dinophyceae	Dinoflagellata	Alveolata	Eukaryota	Amphidinium_genus	0.00057	0.00054	0.00042	0.00024	0.00193	0.00061	0.00043	0.00032	0.00086	0.00035	0.0003	0.0006	0.00042	0.00125	0.00169	0.00112	0.00132	0.00074
	Amphidinium steinii	Amphidinium	Gymnodiniaceae	Gymnodiniales	Dinophyceae	Dinoflagellata	Alveolata	Eukaryota	Amphidinium_genus	0.00067	0.0009	0.00101	0.00031	0.01637	0.00081	0.00045	0.00024	0.00484	0.00028	0.00049	0.00054	0.00042	0.00073	0.00044	0.0007	0.00044	0.00065
	Amphidoma languida	Amphidoma	Amphidomataceae	Dinophyceae ordo incertae sedis	Dinophyceae	Dinoflagellata	Alveolata	Eukaryota	Amphidomataceae	0.03726	0.03114	0.02852	0.0138	0.02278	0.01771	0.01979	0.02376	0.02987	0.01943	0.02275	0.03005	0.0052	0.01044	0.00546	0.00239	0.00396	0.01048
	Amphisolenia bidentata	Amphisolenia	Amphisoleniaceae	Dinophysiales	Dinophyceae	Dinoflagellata	Alveolata	Eukaryota	Dinophysiales	0.01386	0.01421	0.01334	0.0143	0.00937	0.01253	0.02596	0.02474	0.02491	0.02676	0.01625	0.01451	0.00035	0.00091	0.00062	0.00056	0.00066	0.00028
	Amphisolenia globifera	Amphisolenia	Amphisoleniaceae	Dinophysiales	Dinophyceae	Dinoflagellata	Alveolata	Eukaryota	Dinophysiales	0.00022	0	0.00012	0	0.00011	6e-05	6e-05	0.00057	6e-05	0	0	6e-05	0.00012	0	9e-05	0	0	9e-05
	Amphisolenia schauinslandii	Amphisolenia	Amphisoleniaceae	Dinophysiales	Dinophyceae	Dinoflagellata	Alveolata	Eukaryota	Dinophysiales	0.00022	6e-05	0.00012	0	0	6e-05	0.00026	8e-05	0.00025	7e-05	0.00012	0.00012	0	0	0.00035	0	0	0
	Amphisolenia sp.	Amphisolenia	Amphisoleniaceae	Dinophysiales	Dinophyceae	Dinoflagellata	Alveolata	Eukaryota	Dinophysiales	6e-05	6e-05	6e-05	0.00025	0.00011	0	0.00026	0.00016	0	0.00021	0.00018	0.00012	6e-05	0.00028	0	0	0	0
	Amylax triacantha	Amylax	Gonyaulacaceae	Gonyaulacales	Dinophyceae	Dinoflagellata	Alveolata	Eukaryota	Gonyaulacales	0.00127	0.00192	0.00077	0.00231	0.02062	0.00312	0.00428	0.0013	0.00514	0.0018	0.00914	0.00917	6e-05	0.00023	0.01602	0.00014	0.00011	9e-05
	Amylax triacantha var buxus	Amylax	Gonyaulacaceae	Gonyaulacales	Dinophyceae	Dinoflagellata	Alveolata	Eukaryota	Gonyaulacales	0.0011	0.0018	0.00059	0.00262	0.02165	0.0033	0.0037	0.00106	0.00378	0.00166	0.00791	0.00917	0	0.00011	0.01566	0	0	0
	Amyloodinium ocellatum	Amyloodinium	Thoracosphaeraceae	Peridiniales	Dinophyceae	Dinoflagellata	Alveolata	Eukaryota	Thoracosphaeraceae	0.0016	0.0015	0.00212	0.00075	0.00034	0.00068	0.00701	0.00757	0.0119	0.00497	0.01172	0.00577	0.00036	0.00079	0.00035	0.00056	0.00077	0.00037
	Ankistrodinium armigerum	Ankistrodinium	Gymnodiniaceae	Gymnodiniales	Dinophyceae	Dinoflagellata	Alveolata	Eukaryota	Uncertain Naked Dinophyceae	0.00138	0.00102	0.00106	0.00106	0.00068	0.00062	0.00039	0.00024	0.00056	0.00055	0.00055	0.00085	0.00024	0.00034	0.00053	0.00028	0.00055	0.00028
	Ankistrodinium semilunatum	Ankistrodinium	Gymnodiniaceae	Gymnodiniales	Dinophyceae	Dinoflagellata	Alveolata	Eukaryota	Uncertain Naked Dinophyceae	0.24664	0.26108	0.25524	0.15504	0.14295	0.14984	0.24448	0.20455	0.2147	0.13723	0.17085	0.13161	0.03107	0.01851	0.01918	0.02974	0.31042	0.03276
	Ansanella granifera	Ansanella	Suessiaceae	Suessiales	Dinophyceae	Dinoflagellata	Alveolata	Eukaryota	Suessiales	0.0005	0.00102	0.00053	0.00062	0.00034	0.00044	0.00078	0.00065	0.00024	0.00201	0.00153	0.00158	0.00042	0.00051	0.00035	0.00028	0.00121	0.00084
	Apicoporus glaber	Apicoporus	Gymnodiniaceae	Gymnodiniales	Dinophyceae	Dinoflagellata	Alveolata	Eukaryota	Uncertain Naked Dinophyceae	0.00823	0.0075	0.00661	0.00656	0.00659	0.00493	0.00519	0.00504	0.00403	0.00484	0.00583	0.00686	0.00224	0.00176	0.00273	0.00437	0.00265	0.00223
	Apicoporus parvidiaboli	Apicoporus	Gymnodiniaceae	Gymnodiniales	Dinophyceae	Dinoflagellata	Alveolata	Eukaryota	Uncertain Naked Dinophyceae	2.71573	2.67732	2.82988	2.44686	2.36603	2.44361	3.37384	3.1891	3.33821	3.90984	3.85988	3.99366	8.13967	8.01207	7.58029	6.19047	6.02796	5.97064
	Apocalathium aciculiferum	Apocalathium	Thoracosphaeraceae	Peridiniales	Dinophyceae	Dinoflagellata	Alveolata	Eukaryota	Thoracosphaeraceae	1.39903	1.37144	1.31426	1.32925	1.34338	1.39779	0.24331	0.2558	0.24842	0.12687	0.10217	0.13967	0.00443	0.00771	0.00404	0.01142	0.02891	0.02348
	Apocalathium malmogiense	Apocalathium	Thoracosphaeraceae	Peridiniales	Dinophyceae	Dinoflagellata	Alveolata	Eukaryota	Thoracosphaeraceae	0.46945	0.43675	0.43325	0.43034	0.44278	0.45933	0.07872	0.07941	0.0826	0.03976	0.03287	0.04546	0.00166	0.00323	0.00194	0.00366	0.00684	0.00779
	Archaeperidinium minutum	Archaeperidinium	Amphidiniopsidaceae	Peridiniales	Dinophyceae	Dinoflagellata	Alveolata	Eukaryota	Peridiniales sensu stricto	0.00365	0.00402	0.00407	0.00237	0.00238	0.00312	0.00213	0.0018	0.00135	0.00166	0.00109	0.0012	0.00065	0.00068	0.00044	0.00508	0.00187	0.00316
	Archaeperidinium saanichi	Archaeperidinium	Amphidiniopsidaceae	Peridiniales	Dinophyceae	Dinoflagellata	Alveolata	Eukaryota	Peridiniales sensu stricto	0.00083	0.0012	0.00165	0.00043	0.00086	0.00062	0.00058	0.00065	0.00106	0.00035	0.00018	0.00072	0	0.00023	9e-05	0.00197	0.00143	0.0012
	Asulcocephalium miricentonis	Asulcocephalium	Suessiaceae	Suessiales	Dinophyceae	Dinoflagellata	Alveolata	Eukaryota	Suessiales	0.00099	0.00042	0.00071	0.00062	0.00124	0.00156	0.00045	0.00114	0.0008	0.00049	0.00073	0.00104	6e-05	0.00017	0.00018	0.00028	0.00055	0.00028
	Azadinium caudatum	Azadinium	Amphidomataceae	Dinophyceae ordo incertae sedis	Dinophyceae	Dinoflagellata	Alveolata	Eukaryota	Amphidomataceae	0.06536	0.0526	0.08289	0.0333	0.02227	0.03748	0.0259	0.02327	0.03167	0.01812	0.01478	0.0159	0.00614	0.00607	0.00686	0.00902	0.01005	0.01012
	Azadinium concinnum	Azadinium	Amphidomataceae	Dinophyceae ordo incertae sedis	Dinophyceae	Dinoflagellata	Alveolata	Eukaryota	Amphidomataceae	0.0016	0.00168	0.00236	0.00281	0.00205	0.00231	0.0035	0.00374	0.00285	0.0029	0.00399	0.00407	0.00095	0.00119	0.00106	0.00028	0.00077	0.00046
	Azadinium cuneatum	Azadinium	Amphidomataceae	Dinophyceae ordo incertae sedis	Dinophyceae	Dinoflagellata	Alveolata	Eukaryota	Amphidomataceae	0.14673	0.199	0.19442	0.12881	0.10903	0.15982	0.06042	0.05426	0.05509	0.03802	0.0869	0.04935	0.06244	0.09045	0.25204	0.37953	0.26087	0.36493
	Azadinium dalianense	Azadinium	Amphidomataceae	Dinophyceae ordo incertae sedis	Dinophyceae	Dinoflagellata	Alveolata	Eukaryota	Amphidomataceae	0.10765	0.10562	0.13361	0.08071	0.07818	0.10619	0.12461	0.11228	0.17914	0.14048	0.13608	0.20712	0.12771	0.08075	0.08369	0.09291	0.07868	0.08873
	Azadinium dexteroporum	Azadinium	Amphidomataceae	Dinophyceae ordo incertae sedis	Dinophyceae	Dinoflagellata	Alveolata	Eukaryota	Amphidomataceae	0.17467	0.18137	0.20682	0.2583	0.32443	0.24556	0.7152	0.53309	0.64009	0.90589	0.88034	0.72455	0.05092	0.03575	0.03678	0.0406	0.05396	0.05485
	Azadinium obesum	Azadinium	Amphidomataceae	Dinophyceae ordo incertae sedis	Dinophyceae	Dinoflagellata	Alveolata	Eukaryota	Amphidomataceae	0.00778	0.00504	0.00579	0.00275	0.00284	0.00536	0.00422	0.00391	0.00409	0.00505	0.00828	0.00443	0.00065	0.00068	0.0007	0.00042	0.00055	0.00028
	Azadinium polongum	Azadinium	Amphidomataceae	Dinophyceae ordo incertae sedis	Dinophyceae	Dinoflagellata	Alveolata	Eukaryota	Amphidomataceae	0.02953	0.01787	0.02273	0.00993	0.01574	0.01578	0.02577	0.02514	0.02702	0.0204	0.0176	0.02877	0.00532	0.00494	0.00361	0.00183	0.0064	0.00492
	Azadinium poporum	Azadinium	Amphidomataceae	Dinophyceae ordo incertae sedis	Dinophyceae	Dinoflagellata	Alveolata	Eukaryota	Amphidomataceae	0.01309	0.01212	0.01647	0.01156	0.01068	0.01491	0.02511	0.0184	0.03408	0.01825	0.01466	0.02817	0.01306	0.01373	0.01152	0.0079	0.0063	0.01086
	Azadinium sp.	Azadinium	Amphidomataceae	Dinophyceae ordo incertae sedis	Dinophyceae	Dinoflagellata	Alveolata	Eukaryota	Amphidomataceae	0.05057	0.04414	0.04723	0.01687	0.02659	0.01702	0.03193	0.03515	0.04548	0.04293	0.05992	0.07084	0.00024	0.00062	0.0007	0.0007	0.00132	0.00028
	Azadinium spinosum	Azadinium	Amphidomataceae	Dinophyceae ordo incertae sedis	Dinophyceae	Dinoflagellata	Alveolata	Eukaryota	Amphidomataceae	0.01921	0.01584	0.02422	0.01706	0.01647	0.02183	0.03603	0.0292	0.04957	0.02863	0.02527	0.04031	0.0185	0.02065	0.01611	0.00974	0.00905	0.01699
	Azadinium trinitatum	Azadinium	Amphidomataceae	Dinophyceae ordo incertae sedis	Dinophyceae	Dinoflagellata	Alveolata	Eukaryota	Amphidomataceae	0.22015	0.2122	0.25004	0.07104	0.11869	0.11111	0.14544	0.13491	0.20003	0.12491	0.12033	0.16955	0.01885	0.01941	0.01725	0.04566	0.06301	0.08937
	Baldinia anauniensis	Baldinia	Borghiellaceae	Suessiales	Dinophyceae	Dinoflagellata	Alveolata	Eukaryota	Suessiales	0.00298	0.0018	0.00289	0.00087	0.00176	0.0015	0.00188	0.00163	0.00198	0.00152	0.00196	0.00219	0.00118	0.00125	0.00167	0.00085	0.00143	0.00121
	Baldinia sp.	Baldinia	Borghiellaceae	Suessiales	Dinophyceae	Dinoflagellata	Alveolata	Eukaryota	Suessiales	0.00315	0.00492	0.00549	0.00275	0.00239	0.00206	0.00325	0.00366	0.00477	0.0027	0.00319	0.00334	0.00118	0.00119	0.00062	0.00113	0.00166	0.00148
	Balechina pachydermata	Balechina	Gymnodiniaceae	Gymnodiniales	Dinophyceae	Dinoflagellata	Alveolata	Eukaryota	Uncertain Naked Dinophyceae	0.0004	0	0.00012	6e-05	0.00012	0.00062	0.00025	0.00179	0.00019	0.00014	0.00024	6e-05	0.00012	0.00034	9e-05	0.00014	0.00055	0.00018
	Biecheleria baltica	Biecheleria	Suessiaceae	Suessiales	Dinophyceae	Dinoflagellata	Alveolata	Eukaryota	Suessiales	0.05333	0.06747	0.06678	0.05054	0.05261	0.05494	0.08716	0.07754	0.07795	0.05973	0.0601	0.06532	0.00325	0.0025	0.00308	0.0055	0.02494	0.01838
	Biecheleria brevisulcata	Biecheleria	Suessiaceae	Suessiales	Dinophyceae	Dinoflagellata	Alveolata	Eukaryota	Suessiales	0.8821	0.55527	0.54531	1.03915	1.3852	0.94372	0.73266	0.51869	0.70299	0.68949	0.77805	0.69966	0.20102	0.17717	0.19255	0.15043	0.24488	0.33115
	Biecheleria cincta	Biecheleria	Suessiaceae	Suessiales	Dinophyceae	Dinoflagellata	Alveolata	Eukaryota	Suessiales	0.05979	0.08001	0.05456	0.05403	0.05079	0.06229	0.07269	0.06818	0.07083	0.03063	0.02373	0.04534	0.00308	0.00306	0.00608	0.00437	0.04558	0.02627
	Biecheleria natalensis	Biecheleria	Suessiaceae	Suessiales	Dinophyceae	Dinoflagellata	Alveolata	Eukaryota	Suessiales	0.01507	0.00138	0.00319	0.01374	0.00432	0.0073	0.00149	0.00732	0.00378	0.00477	0.00159	0.00158	0.001	0.00068	0.00097	0.01734	0.00673	0.00019
	Biecheleria tirezensis	Biecheleria	Suessiaceae	Suessiales	Dinophyceae	Dinoflagellata	Alveolata	Eukaryota	Suessiales	0.01921	0.02873	0.02031	0.02105	0.01847	0.02457	0.0268	0.02441	0.02466	0.01265	0.00852	0.01572	0.0023	0.00125	0.00167	0.00663	0.01225	0.01077
	Biecheleriopsis adriatica	Biecheleriopsis	Suessiaceae	Suessiales	Dinophyceae	Dinoflagellata	Alveolata	Eukaryota	Suessiales	0.00789	0.00684	0.00732	0.01774	0.03398	0.0217	0.00818	0.01408	0.0119	0.00532	0.02324	0.01475	0.02635	0.02264	0.01698	0.00155	0.02582	0.02051
	Bispinodinium angelaceum	Bispinodinium	Gymnodiniaceae	Gymnodiniales	Dinophyceae	Dinoflagellata	Alveolata	Eukaryota	Uncertain Naked Dinophyceae	0.00132	0.00138	0.00124	0.00075	0.00068	0.001	0.00071	0.00179	0.00161	0.00062	0.0008	0.0014	0.00053	0.00176	0.00106	0.0007	0.00088	0.00065
	Blastodinium contortum	Blastodinium	Blastodiniaceae	Peridiniales	Dinophyceae	Dinoflagellata	Alveolata	Eukaryota	Blastodinium_genus	0.00534	0.00294	0.00396	0.0033	0.00301	0.0232	0.01798	0.00228	0.00682	0.0318	0.00209	0.01213	0.00089	0.00108	0.00124	0.00225	0.09888	0.03322
	Blastodinium crassum	Blastodinium	Blastodiniaceae	Peridiniales	Dinophyceae	Dinoflagellata	Alveolata	Eukaryota	Blastodinium_genus	0.00061	0.00042	0.00018	0.00106	0.00153	0.00187	0.00149	0.00097	0.00193	0.00187	0.00117	0.10465	0.00036	0.00034	0.00035	0.00056	0.00033	0.00269
	Blastodinium galatheanum	Blastodinium	Blastodiniaceae	Peridiniales	Dinophyceae	Dinoflagellata	Alveolata	Eukaryota	Blastodinium_genus	0.4095	0.40844	0.41341	0.34507	0.35345	0.37832	0.12299	0.11138	0.13291	0.07702	0.07249	0.08073	0.02918	0.04693	0.03916	0.2807	0.18528	0.2246
	Blastodinium mangini	Blastodinium	Blastodiniaceae	Peridiniales	Dinophyceae	Dinoflagellata	Alveolata	Eukaryota	Blastodinium_genus	0.25885	0.22952	0.2331	0.26541	0.23846	0.23028	0.08397	0.0855	0.0961	0.08323	0.08383	0.07871	0.00312	0.00453	0.00377	0.01678	0.02473	0.01782
	Blastodinium navicula	Blastodinium	Blastodiniaceae	Peridiniales	Dinophyceae	Dinoflagellata	Alveolata	Eukaryota	Blastodinium_genus	0.06525	0.07496	0.08473	0.04735	0.04687	0.06666	0.04855	0.04166	0.05236	0.04742	0.03962	0.03509	0.01529	0.02462	0.02058	0.15227	0.10825	0.11527
	Blastodinium oviforme	Blastodinium	Blastodiniaceae	Peridiniales	Dinophyceae	Dinoflagellata	Alveolata	Eukaryota	Blastodinium_genus	0.06188	0.0556	0.05331	0.00968	0.01301	0.01472	0.02564	0.01912	0.01723	0.00837	0.01092	0.00971	0.00195	0.00091	0.00106	0.0007	0.0011	0.00093
	Blastodinium pruvoti	Blastodinium	Blastodiniaceae	Peridiniales	Dinophyceae	Dinoflagellata	Alveolata	Eukaryota	Blastodinium_genus	0.00017	0.00012	0	6e-05	0	0.00044	6e-05	8e-05	0.00056	0	0.00012	0.00042	0	0.00023	0.00018	0.00014	0.00011	0.00093
	Blastodinium sp.	Blastodinium	Blastodiniaceae	Peridiniales	Dinophyceae	Dinoflagellata	Alveolata	Eukaryota	Blastodinium_genus	0.04367	0.0358	0.0405	0.03605	0.03692	0.03929	0.02712	0.03213	0.0355	0.03291	0.03257	0.03187	0.00131	0.00221	0.00176	0.0076	0.00905	0.00659
	Blastodinium spinulosum	Blastodinium	Blastodiniaceae	Peridiniales	Dinophyceae	Dinoflagellata	Alveolata	Eukaryota	Blastodinium_genus	0.02214	0.00234	0.0068	0.00449	0.02539	0.00798	0.01966	0.00382	0.02417	0.0076	0.01981	0.12184	0.00313	0.00086	0.00097	0.0007	0.00187	0.00658
	Blepharocysta sp.	Blepharocysta	Podolampadaceae	Peridiniales	Dinophyceae	Dinoflagellata	Alveolata	Eukaryota	Podolampadaceae	0.00177	0.00186	0.00236	0.00175	0.0017	0.00112	0.00156	0.00155	0.00198	0.00152	0.00209	0.03897	0.00195	0.00289	0.00422	0.00141	0.00188	0.0013
	Blixaea quinquecornis	Blixaea	Kryptoperidiniaceae	Peridiniales	Dinophyceae	Dinoflagellata	Alveolata	Eukaryota	Kryptoperidiniaceae	0.00088	0.0027	0.00283	0.00087	0.00142	0.00711	0.00052	0.00089	0.00198	0.00159	0.00374	0.00225	0.00159	0.0088	0.00625	0.00211	0.00552	0.02274
	Borghiella tenuissima	Borghiella	Borghiellaceae	Suessiales	Dinophyceae	Dinoflagellata	Alveolata	Eukaryota	Suessiales	0.11758	0.1154	0.11962	0.10619	0.10364	0.07949	0.05724	0.05092	0.04617	0.06042	0.07383	0.10859	0.00673	0.00732	0.00757	0.00549	0.00386	0.00613
	Brachidinium capitatum	Brachidinium	Kareniaceae	Gymnodiniales	Dinophyceae	Dinoflagellata	Alveolata	Eukaryota	Kareniaceae	0.00563	0.01182	0.01092	0.00312	0.00551	0.00711	0.00376	0.00334	0.00409	0.00408	0.01803	0.00619	0.00461	0.0034	0.00299	0.00197	0.00916	0.00538
	Bysmatrum gregarium	Bysmatrum	Peridiniales incertae sedis	Peridiniales	Dinophyceae	Dinoflagellata	Alveolata	Eukaryota	Uncertain Thecate Dinophyceae	0.00012	6e-05	0	0.00024	6e-05	6e-05	6e-05	8e-05	6e-05	0	0	6e-05	0	0.00012	0.00036	0	0	0
	Bysmatrum subsalsum	Bysmatrum	Peridiniales incertae sedis	Peridiniales	Dinophyceae	Dinoflagellata	Alveolata	Eukaryota	Uncertain Thecate Dinophyceae	0	6e-05	6e-05	0.00012	0.00011	0.00031	0.00013	0.00016	6e-05	0.00021	0.00012	0.00291	6e-05	0.00085	0	0	0.00011	0
	Ceratium furcoides	Ceratium	Ceratiaceae	Gonyaulacales	Dinophyceae	Dinoflagellata	Alveolata	Eukaryota	Gonyaulacales	0.00011	0.00018	6e-05	0.00012	0.00017	0.00024	6e-05	0	0.00012	0.00014	0.00018	0.0003	6e-05	0.00011	0	0	0	0
	Ceratium hirundinella	Ceratium	Ceratiaceae	Gonyaulacales	Dinophyceae	Dinoflagellata	Alveolata	Eukaryota	Gonyaulacales	0.00062	0.00078	0.0006	0.00037	0.00091	0.00068	0.00052	0.00048	0.00043	0.00049	0.00049	0.00102	0.00024	0.00046	0.00018	0	0.00011	0.00028
	Ceratocorys horrida	Ceratocorys	Protoceratiaceae	Gonyaulacales	Dinophyceae	Dinoflagellata	Alveolata	Eukaryota	Gonyaulacales	0.00061	0.0009	0.00065	0.0005	0.00091	0.0023	0.00058	0.0009	0.0008	0.00056	0.00062	0.00054	0.00278	0.00119	0.00053	0.00028	0.00165	0.00111
	Ceratoperidinium falcatum	Ceratoperidinium	Ceratoperidiniaceae	Gymnodiniales	Dinophyceae	Dinoflagellata	Alveolata	Eukaryota	Uncertain Naked Dinophyceae	0.09638	0.14298	0.08101	0.12244	0.08739	0.1123	0.14512	0.11456	0.11557	0.058	0.03477	0.07078	0.00744	0.00364	0.0052	0.00352	0.01258	0.0091
	Chimonodinium lomnickii var. wierzejskii	Chimonodinium	Thoracosphaeraceae	Peridiniales	Dinophyceae	Dinoflagellata	Alveolata	Eukaryota	Thoracosphaeraceae	0.01678	0.03575	0.02953	0.01399	0.01818	0.0202	0.01946	0.0148	0.02354	0.0101	0.01338	0.01384	0.00437	0.00987	0.01249	0.00465	0.02483	0.02905
	Chytriodinium affine	Chytriodinium	Chytriodiniaceae	Gymnodiniales	Dinophyceae	Dinoflagellata	Alveolata	Eukaryota	Gymnodiniales sensus stricto	6e-05	0	6e-05	0	0	0	0.00013	0	0	7e-05	6e-05	6e-05	0	6e-05	9e-05	0.00014	0	0
	Chytriodinium roseum	Chytriodinium	Chytriodiniaceae	Gymnodiniales	Dinophyceae	Dinoflagellata	Alveolata	Eukaryota	Gymnodiniales sensus stricto	0.00017	0.00036	0.00059	0.00031	0.00034	0.00087	0.00071	0.00024	0.00037	0.00041	0.00074	0.00042	0.00053	0.00079	0.00097	0.00127	0.00121	0.00158
	Chytriodinium sp.	Chytriodinium	Chytriodiniaceae	Gymnodiniales	Dinophyceae	Dinoflagellata	Alveolata	Eukaryota	Gymnodiniales sensus stricto	0.00066	0.0009	0.00065	0.00031	0.00057	0.00168	0.00045	0.00041	0.00062	0.00048	0.00018	0.00121	0.00024	0.00023	0.00044	0.00085	0.00066	0.0013
	Coolia canariensis	Coolia	Goniodomataceae	Gonyaulacales	Dinophyceae	Dinoflagellata	Alveolata	Eukaryota	Gonyaulacales	0.00012	0.00012	0.0003	0.00012	0.0004	0.00018	0.00045	0.00016	0.00025	0.00076	0.0127	0.00206	0	6e-05	0	0.00014	0.00011	0.00028
	Coolia malayensis	Coolia	Goniodomataceae	Gonyaulacales	Dinophyceae	Dinoflagellata	Alveolata	Eukaryota	Gonyaulacales	0.00044	0.00012	0.00024	0	0.00045	0.00019	6e-05	0.00024	0.00012	0.00014	6e-05	6e-05	6e-05	0.00017	9e-05	0	0	9e-05
	Coolia monotis	Coolia	Goniodomataceae	Gonyaulacales	Dinophyceae	Dinoflagellata	Alveolata	Eukaryota	Gonyaulacales	0.00051	0.00042	0.00024	0.00043	0.0005	0.0005	0.00057	0.00064	0.00088	0.00159	0.00146	0.00298	0.00106	0.00141	0.00097	0.00254	0.00154	0.00083
	Coolia sp.	Coolia	Goniodomataceae	Gonyaulacales	Dinophyceae	Dinoflagellata	Alveolata	Eukaryota	Gonyaulacales	0.00028	0.00084	0.00036	0.0005	0.00079	0.00037	0.00064	0.00065	0.00025	0.0018	0.00123	0.00176	0.00042	0.00096	0.00071	0.00155	0.00121	0.00176
	Crypthecodinium cohnii	Crypthecodinium	Crypthecodiniaceae	Peridiniales	Dinophyceae	Dinoflagellata	Alveolata	Eukaryota	Thoracosphaeraceae	0.00144	0.00102	0.00142	0.00081	0.00085	0.00056	0.00051	0.00016	0.0008	0.00041	0.00037	0.00073	0.00018	0.03485	0.00018	0.00028	0.00022	0.00037
	Crypthecodinium sp.	Crypthecodinium	Crypthecodiniaceae	Peridiniales	Dinophyceae	Dinoflagellata	Alveolata	Eukaryota	Thoracosphaeraceae	0.00034	0.00012	0.00053	0.00018	0.00046	0.00044	0.00058	0.00024	0.00043	0.00035	0.00024	0.00036	6e-05	0.01686	0.00018	0.00042	0.00033	0.00019
	Cryptoperidiniopsis brodyi	Cryptoperidiniopsis	Thoracosphaeraceae	Peridiniales	Dinophyceae	Dinoflagellata	Alveolata	Eukaryota	Thoracosphaeraceae	0.39341	0.37318	0.43639	0.37624	0.3514	0.37915	0.32345	0.30763	0.30487	0.26099	0.22561	0.24353	0.0446	0.03729	0.04259	0.0557	0.04645	0.05142
	Cucumeridinium coeruleum	Cucumeridinium	Dinophyceae familia incertae sedis	Dinophyceae ordo incertae sedis	Dinophyceae	Dinoflagellata	Alveolata	Eukaryota	Uncertain Naked Dinophyceae	0	6e-05	0	0	0	0	6e-05	0.00032	6e-05	7e-05	0	6e-05	0	6e-05	9e-05	0.00014	0	0
	Cucumeridinium cucumis	Cucumeridinium	Dinophyceae familia incertae sedis	Dinophyceae ordo incertae sedis	Dinophyceae	Dinoflagellata	Alveolata	Eukaryota	Uncertain Naked Dinophyceae	0	6e-05	0	0	0.00011	0	6e-05	8e-05	6e-05	0	0	0	0	0	9e-05	0	0	9e-05
	Cucumeridinium lira	Cucumeridinium	Dinophyceae familia incertae sedis	Dinophyceae ordo incertae sedis	Dinophyceae	Dinoflagellata	Alveolata	Eukaryota	Uncertain Naked Dinophyceae	0	0	6e-05	0	6e-05	6e-05	6e-05	0	0	0	6e-05	0	0	6e-05	9e-05	0	0	0
	Cystodinium phaseolus	Cystodinium	Borghiellaceae	Suessiales	Dinophyceae	Dinoflagellata	Alveolata	Eukaryota	Suessiales	0.00144	0.00276	0.00207	0	0.00017	0.00019	0.00097	0.00016	0.00093	0.00553	0.00018	0.00103	6e-05	0.00028	0.00026	0.00014	0.00055	0.00019
	Dinophysis acuminata	Dinophysis	Dinophysiaceae	Dinophysiales	Dinophyceae	Dinoflagellata	Alveolata	Eukaryota	Dinophysiales	0.03446	0.03102	0.03018	0.0458	0.0455	0.05543	0.04057	0.04499	0.05558	0.06506	0.09217	0.08122	0.06793	0.07831	0.06248	0.05103	0.07737	0.05217
	Dinophysis acuta	Dinophysis	Dinophysiaceae	Dinophysiales	Dinophyceae	Dinoflagellata	Alveolata	Eukaryota	Dinophysiales	0.00602	0.00414	0.00567	0.00893	0.0083	0.01172	0.00896	0.01082	0.01159	0.01161	0.01956	0.01566	0.01164	0.01271	0.00871	0.00987	0.0139	0.01086
	Dinophysis acutissima	Dinophysis	Dinophysiaceae	Dinophysiales	Dinophyceae	Dinoflagellata	Alveolata	Eukaryota	Dinophysiales	0.00028	0.00018	6e-05	0.00012	0.00017	0.00019	6e-05	0.00016	0.00019	0	0	0.00018	6e-05	0.00017	0.00079	0.00014	0.00022	9e-05
	Dinophysis caudata	Dinophysis	Dinophysiaceae	Dinophysiales	Dinophyceae	Dinoflagellata	Alveolata	Eukaryota	Dinophysiales	0.01407	0.01182	0.01258	0.02081	0.0175	0.02401	0.01785	0.02115	0.0215	0.02343	0.03624	0.03418	0.02741	0.03007	0.02129	0.02157	0.03179	0.02089
	Dinophysis fortii	Dinophysis	Dinophysiaceae	Dinophysiales	Dinophyceae	Dinoflagellata	Alveolata	Eukaryota	Dinophysiales	0.00845	0.00552	0.00661	0.00893	0.00818	0.01278	0.0087	0.00814	0.01283	0.01065	0.0192	0.01554	0.01252	0.01634	0.0117	0.01255	0.01556	0.01058
	Dinophysis hastata	Dinophysis	Dinophysiaceae	Dinophysiales	Dinophyceae	Dinoflagellata	Alveolata	Eukaryota	Dinophysiales	0.00044	0.00024	0.00036	0.00018	0.00017	0.00063	0.00019	0.0004	0.001	0.00028	0.00055	0.00054	6e-05	0.00045	0.00387	0.00084	0.00022	0.00065
	Dinophysis infundibulum	Dinophysis	Dinophysiaceae	Dinophysiales	Dinophyceae	Dinoflagellata	Alveolata	Eukaryota	Dinophysiales	0.00646	0.00636	0.00644	0.00775	0.00932	0.01166	0.00993	0.00928	0.01153	0.01189	0.01926	0.01627	0.01181	0.01475	0.0088	0.00959	0.01556	0.00965
	Dinophysis monacantha	Dinophysis	Dinophysiaceae	Dinophysiales	Dinophyceae	Dinoflagellata	Alveolata	Eukaryota	Dinophysiales	6e-05	6e-05	0	6e-05	6e-05	6e-05	0	0	0.00012	0.00014	0	0	0	0.00011	9e-05	0.00014	0.00011	0
	Dinophysis norvegica	Dinophysis	Dinophysiaceae	Dinophysiales	Dinophyceae	Dinoflagellata	Alveolata	Eukaryota	Dinophysiales	0.02677	0.02436	0.02326	0.03417	0.0341	0.04609	0.03343	0.03409	0.04797	0.04687	0.0742	0.06434	0.05246	0.06271	0.04453	0.0413	0.05649	0.04427
	Dinophysis odiosa	Dinophysis	Dinophysiaceae	Dinophysiales	Dinophyceae	Dinoflagellata	Alveolata	Eukaryota	Dinophysiales	0.00066	0.00072	0.00101	0.00068	0.00216	0.00081	0.00045	0.00089	0.00062	0.00312	0.00061	0.00085	0.00136	0.00079	0.0029	0.00099	0.00088	0.00065
	Dinophysis phalacromoides	Dinophysis	Dinophysiaceae	Dinophysiales	Dinophyceae	Dinoflagellata	Alveolata	Eukaryota	Dinophysiales	0.00028	0.00042	0.00047	0.00081	0.00017	0.00156	0.00045	0.00016	0.0013	0.00069	0.00276	0.00103	0.01128	0.00426	0.00519	0.00381	0.01291	0.00195
	Dinophysis pusilla	Dinophysis	Dinophysiaceae	Dinophysiales	Dinophyceae	Dinoflagellata	Alveolata	Eukaryota	Dinophysiales	0.00044	0.00018	0.0003	0.00024	0.00046	0.00012	0.00032	0.00057	0.00087	0.00028	0.00024	0.00048	0.00018	0.00039	0.00185	0.00056	0.00022	0.00093
	Dinophysis tripos	Dinophysis	Dinophysiaceae	Dinophysiales	Dinophyceae	Dinoflagellata	Alveolata	Eukaryota	Dinophysiales	0.00061	0.0006	0.001	0.00294	0.00136	0.00536	0.00039	0.00049	0.00366	0.00124	0.00589	0.0034	0.0026	0.00738	0.00273	0.00522	0.00596	0.00501
	Diplopsalis lenticula	Diplopsalis	Diplopsalidaceae	Peridiniales	Dinophyceae	Dinoflagellata	Alveolata	Eukaryota	Peridiniales sensu stricto	0.01032	0.01104	0.01789	0.01124	0.00687	0.01066	0.00312	0.00317	0.00719	0.00235	0.00264	0.00419	0.00106	0.00079	0.00062	0.00127	0.00099	0.00056
	Diplopsalopsis bomba	Diplopsalopsis	Diplopsalidaceae	Peridiniales	Dinophyceae	Dinoflagellata	Alveolata	Eukaryota	Peridiniales sensu stricto	0.00458	0.00342	0.00254	0.00062	0.00097	0.0005	0.00104	0.00122	0.0013	0.00062	0.00117	0.00061	0.00012	0.00011	0	0	0	0.00019
	Dissodinium pseudolunula	Dissodinium	Chytriodiniaceae	Gymnodiniales	Dinophyceae	Dinoflagellata	Alveolata	Eukaryota	Gymnodiniales sensus stricto	0	6e-05	0.00012	0	0	0.00019	0	8e-05	0.00019	0	6e-05	0.00134	6e-05	0.00017	0	0.00014	0.00011	0
	Duboscquodinium collinii	Duboscquodinium	Thoracosphaeraceae	Peridiniales	Dinophyceae	Dinoflagellata	Alveolata	Eukaryota	Thoracosphaeraceae	0.08319	0.08588	0.08295	0.05359	0.05432	0.05643	0.05478	0.05663	0.04678	0.05448	0.0601	0.04989	0.00768	0.01016	0.00537	0.0124	0.01082	0.01188
	Durinskia agilis	Durinskia	Kryptoperidiniaceae	Peridiniales	Dinophyceae	Dinoflagellata	Alveolata	Eukaryota	Kryptoperidiniaceae	2.40964	2.15875	2.16749	0.34119	0.47931	0.39304	0.57132	0.64325	0.58265	0.23423	0.25855	0.15455	0.028	0.02231	0.02112	0.02989	0.01832	0.02329
	Durinskia dybowskii	Durinskia	Kryptoperidiniaceae	Peridiniales	Dinophyceae	Dinoflagellata	Alveolata	Eukaryota	Kryptoperidiniaceae	0.09103	0.08085	0.1045	0.10344	0.09864	0.1203	0.20891	0.21536	0.21738	0.24108	0.31694	0.32646	0.0059	0.01247	0.00898	0.03595	0.0277	0.04269
	Durinskia sp.	Durinskia	Kryptoperidiniaceae	Peridiniales	Dinophyceae	Dinoflagellata	Alveolata	Eukaryota	Kryptoperidiniaceae	0.08872	0.09662	0.1257	0.09894	0.07972	0.14448	0.12441	0.12407	0.15392	0.09893	0.10879	0.14229	0.1371	0.11236	0.11387	0.08121	0.07813	0.08352
	Ensiculifera imariensis	Ensiculifera	Thoracosphaeraceae	Peridiniales	Dinophyceae	Dinoflagellata	Alveolata	Eukaryota	Ensiculifera_Pentapharsodinium genera	0.00585	0.0054	0.00561	0.00531	0.00381	0.00299	0.00435	0.00447	0.00465	0.00429	0.00454	0.00492	0.00047	0.00074	0.00088	0.00127	0.00088	0.00111
	Ensiculifera loeblichii	Ensiculifera	Thoracosphaeraceae	Peridiniales	Dinophyceae	Dinoflagellata	Alveolata	Eukaryota	Ensiculifera_Pentapharsodinium genera	0.01789	0.01985	0.01789	0.01918	0.01966	0.01571	0.02641	0.02897	0.01716	0.02288	0.03723	0.02392	0.00756	0.00641	0.00378	0.01156	0.01026	0.00965
	Erythropsidinium agile	Erythropsidinium	Warnowiaceae	Gymnodiniales	Dinophyceae	Dinoflagellata	Alveolata	Eukaryota	Gymnodiniales sensus stricto	0.00199	0.00132	0.00165	0.00181	0.00136	0.00268	0.00117	0.00122	0.00192	0.00283	0.00123	0.00194	0.00278	0.00272	0.00211	0.00409	0.00199	0.00223
	Esoptrodinium sp.	Esoptrodinium	Tovelliaceae	Dinophyceae ordo incertae sedis	Dinophyceae	Dinoflagellata	Alveolata	Eukaryota	Tovelliaceae	0.00701	0.0087	0.01785	0.00604	0.00676	0.00648	0.00369	0.0061	0.00435	0.00222	0.003	0.00345	0.00113	0.00114	0.00114	0.00253	0.00143	0.00084
	Fragilidium mexicanum	Fragilidium	Pyrophacaceae	Gonyaulacales	Dinophyceae	Dinoflagellata	Alveolata	Eukaryota	Gonyaulacales	0.00028	0.00042	0.00041	0.00044	0.00051	0.00037	0.00019	0.00024	0.00012	7e-05	6e-05	0.00042	6e-05	0.00017	0.00018	0.00042	0	9e-05
	Fragilidium sp.	Fragilidium	Pyrophacaceae	Gonyaulacales	Dinophyceae	Dinoflagellata	Alveolata	Eukaryota	Gonyaulacales	0.00265	0.00144	0.00089	0.00113	0.00153	0.00268	0.00051	0.00105	0.00025	0.00063	0.00037	0.00091	0.00012	0.00028	0.00035	0.00113	0.00077	0.00074
	Fragilidium subglobosum	Fragilidium	Pyrophacaceae	Gonyaulacales	Dinophyceae	Dinoflagellata	Alveolata	Eukaryota	Gonyaulacales	0.00022	0.00024	0.00041	0.00019	0.00028	0.00069	0.00013	0.00041	0.00056	0.00021	0.00031	0.00024	0.00024	0.0185	0.00035	0.00028	0.00022	0.00056
	Fukuyoa paulensis	Fukuyoa	Goniodomataceae	Gonyaulacales	Dinophyceae	Dinoflagellata	Alveolata	Eukaryota	Gonyaulacales	6e-05	6e-05	0.00012	0	0.00011	6e-05	0.00013	0	0.00012	0	6e-05	0.00018	0	0.00011	0	0	0	0
	Fukuyoa ruetzleri	Fukuyoa	Goniodomataceae	Gonyaulacales	Dinophyceae	Dinoflagellata	Alveolata	Eukaryota	Gonyaulacales	6e-05	0.00036	0.00024	0.00024	0.00035	0.00036	0.00031	0.00056	0.00024	0.00035	0.00012	0.00072	0.00012	0.00141	0.00027	0	0.00033	0.00018
	Fukuyoa sp.	Fukuyoa	Goniodomataceae	Gonyaulacales	Dinophyceae	Dinoflagellata	Alveolata	Eukaryota	Gonyaulacales	0.00011	6e-05	0.00024	6e-05	6e-05	0	6e-05	0	6e-05	0	0	6e-05	0	0.00028	0	0.00014	0	9e-05
	Fukuyoa yasumotoi	Fukuyoa	Goniodomataceae	Gonyaulacales	Dinophyceae	Dinoflagellata	Alveolata	Eukaryota	Gonyaulacales	0.00012	0	0.00036	6e-05	0.00018	0.00018	0.00025	0.00048	0.00024	0.00021	0.00012	0.00048	0.00012	0.00153	0.00018	0.00028	0.00055	0.00018
	Galeidinium rugatum	Galeidinium	Kryptoperidiniaceae	Peridiniales	Dinophyceae	Dinoflagellata	Alveolata	Eukaryota	Kryptoperidiniaceae	0.00237	0.00216	0.00165	0.00225	0.00182	0.00168	0.00136	0.0013	0.00149	0.0018	0.00159	0.05439	0.0003	0.00023	0.00044	0.00028	0.00044	0.00046
	Gambierdiscus australes	Gambierdiscus	Goniodomataceae	Gonyaulacales	Dinophyceae	Dinoflagellata	Alveolata	Eukaryota	Gonyaulacales	0.00125	0.00036	0.00138	0.00098	0.0235	0.0064	0.00387	0.00129	0.00886	0.00569	0.00726	0.01223	0.00376	0.0007	0.00018	0.0007	0.0011	0.00018
	Gambierdiscus balechii	Gambierdiscus	Goniodomataceae	Gonyaulacales	Dinophyceae	Dinoflagellata	Alveolata	Eukaryota	Gonyaulacales	0	6e-05	0	0	6e-05	0	6e-05	0	6e-05	0	6e-05	0.00012	0	6e-05	0	0	0	0
	Gambierdiscus belizeanus	Gambierdiscus	Goniodomataceae	Gonyaulacales	Dinophyceae	Dinoflagellata	Alveolata	Eukaryota	Gonyaulacales	0.00062	0.0009	0.00054	0.00117	0.0033	0.00192	0.00057	0.00187	0.00346	0.00049	0.00085	0.00303	0.00036	0.00096	0.00036	0.00056	0.00033	0.00037
	Gambierdiscus caribaeus	Gambierdiscus	Goniodomataceae	Gonyaulacales	Dinophyceae	Dinoflagellata	Alveolata	Eukaryota	Gonyaulacales	0.00024	0.00012	0.00036	0.00078	0.00572	0.00012	0.00062	0.0004	0.00091	0.00056	0.00054	0.00229	0.00071	0.00092	0.00053	0.00084	0.00088	0.00064
	Gambierdiscus carolinianus	Gambierdiscus	Goniodomataceae	Gonyaulacales	Dinophyceae	Dinoflagellata	Alveolata	Eukaryota	Gonyaulacales	0.00073	0.00084	0.01028	0.00062	0.00317	0.00062	0.00038	0.00081	0.00044	0.0007	0.0006	0.00145	0.00048	0.00533	0.01216	0	0.00055	0.00019
	Gambierdiscus carpenteri	Gambierdiscus	Goniodomataceae	Gonyaulacales	Dinophyceae	Dinoflagellata	Alveolata	Eukaryota	Gonyaulacales	0.00022	0.00036	0.00018	0.00042	0.00216	0.00044	0	0.00032	0.00025	0.00028	0.00055	0.00048	0.00012	0.00017	0.00018	0.00056	0.00033	0
	Gambierdiscus pacificus	Gambierdiscus	Goniodomataceae	Gonyaulacales	Dinophyceae	Dinoflagellata	Alveolata	Eukaryota	Gonyaulacales	0.00062	0.00012	0.0003	0.00024	0.00329	0.00043	0.00102	0.00024	0.00111	0.00145	0.00141	0.00103	0.00124	0.00108	0.00036	0.00127	0.00154	0.00148
	Gambierdiscus polynesiensis	Gambierdiscus	Goniodomataceae	Gonyaulacales	Dinophyceae	Dinoflagellata	Alveolata	Eukaryota	Gonyaulacales	0.00281	0.00282	0.00254	0.01249	0.01131	0.00517	0.01817	0.04678	0.02652	0.03644	0.03422	0.02956	0.00178	0.00058	0.00045	0.00056	0.00033	0.00028
	Gambierdiscus scabrosus	Gambierdiscus	Goniodomataceae	Gonyaulacales	Dinophyceae	Dinoflagellata	Alveolata	Eukaryota	Gonyaulacales	0.00063	0.00084	0.00108	0.00187	0.02032	0.00321	0.00123	0.00056	0.00256	0.00231	0.00145	0.00192	0.00368	0.00163	0.00125	0.00042	0.00165	0.00206
	Gambierdiscus sp.	Gambierdiscus	Goniodomataceae	Gonyaulacales	Dinophyceae	Dinoflagellata	Alveolata	Eukaryota	Gonyaulacales	0.00047	0.0003	0.00078	0.00073	0.00726	0.0003	0.00086	0.00056	0.00265	0.00442	0.00171	0.00375	0.00089	0.00046	0.00018	0.00056	0.00055	0.00047
	Gambierdiscus toxicus	Gambierdiscus	Goniodomataceae	Gonyaulacales	Dinophyceae	Dinoflagellata	Alveolata	Eukaryota	Gonyaulacales	0.00095	0.00066	0.00077	0.0003	0.00493	0.0005	0.00091	0.00122	0.00061	0.0016	0.00085	0.00194	0.00213	0.00199	0.00291	0.00479	0.00496	0.00594
	Glenoaulax inaequalis	Glenoaulax	Dinophyceae familia incertae sedis	Dinophyceae ordo incertae sedis	Dinophyceae	Dinoflagellata	Alveolata	Eukaryota	Uncertain Thecate Dinophyceae	0.0774	0.07155	0.07664	0.06334	0.06375	0.06834	0.04433	0.04662	0.04145	0.04763	0.04716	0.04881	0.0049	0.00636	0.00378	0.00775	0.00397	0.00575
	Glenodiniopsis uliginosa	Glenodiniopsis	Peridiniales incertae sedis	Peridiniales	Dinophyceae	Dinoflagellata	Alveolata	Eukaryota	Uncertain Thecate Dinophyceae	0.05388	0.06669	0.06648	0.06166	0.05528	0.05257	0.02278	0.02067	0.02485	0.015	0.01821	0.01754	0.00331	0.00165	0.00035	0.00056	0.01126	0.00826
	Gloeodinium viscum	Gloeodinium	Peridiniales incertae sedis	Peridiniales	Dinophyceae	Dinoflagellata	Alveolata	Eukaryota	Uncertain Thecate Dinophyceae	0.00823	0.00594	0.00691	0.01018	0.00682	0.01783	0.00513	0.00553	0.01369	0.00961	0.02496	0.01961	0.00927	0.02128	0.00871	0.02044	0.07703	0.01643
	Goniodoma polyedricum	Goniodoma	Goniodomataceae	Gonyaulacales	Dinophyceae	Dinoflagellata	Alveolata	Eukaryota	Gonyaulacales	0.0005	0.00018	0.00041	0.00019	0.00193	0.00044	0.00195	0.00081	0.00112	0.0027	0.00117	0.00279	6e-05	0.00011	0.00018	0	0	0
	Gonyaulax cochlea	Gonyaulax	Gonyaulacaceae	Gonyaulacales	Dinophyceae	Dinoflagellata	Alveolata	Eukaryota	Gonyaulacales	0.00033	0.00024	0.00012	0.00019	0.00131	0.00025	0.00025	0.00032	0.00018	0.00035	0.00012	0.0003	0.00012	6e-05	0.00018	0.00014	0.00011	0.00019
	Gonyaulax ellegaardiae	Gonyaulax	Gonyaulacaceae	Gonyaulacales	Dinophyceae	Dinoflagellata	Alveolata	Eukaryota	Gonyaulacales	0.00017	0.00012	0.00018	6e-05	0	0.00324	6e-05	0	0	0	6e-05	6e-05	0	0	0	0	0	0
	Gonyaulax fragilis	Gonyaulax	Gonyaulacaceae	Gonyaulacales	Dinophyceae	Dinoflagellata	Alveolata	Eukaryota	Gonyaulacales	0.00011	6e-05	0	0	0	0	0	0	6e-05	7e-05	6e-05	0	6e-05	0.00017	9e-05	0	0	0
	Gonyaulax polygramma	Gonyaulax	Gonyaulacaceae	Gonyaulacales	Dinophyceae	Dinoflagellata	Alveolata	Eukaryota	Gonyaulacales	0.00055	0.0003	0.00018	0.00081	0.00034	0.00075	0.00032	0.00024	0.00062	0.00035	0.00209	0.00042	0	0.00045	0.00018	0.00028	0.00011	0.00019
	Gonyaulax spinifera	Gonyaulax	Gonyaulacaceae	Gonyaulacales	Dinophyceae	Dinoflagellata	Alveolata	Eukaryota	Gonyaulacales	0.00227	0.00186	0.00291	0.00193	0.0051	0.00816	0.00279	0.00203	0.00359	0.00492	0.00318	0.00474	0.0003	0.00097	0.00035	0.00183	0.00077	0.00084
	Gonyaulax verior	Gonyaulax	Gonyaulacaceae	Gonyaulacales	Dinophyceae	Dinoflagellata	Alveolata	Eukaryota	Gonyaulacales	0.00033	0.00048	0.00024	0.00031	0.00017	0.001	0.00032	8e-05	0.00019	7e-05	6e-05	0.00036	6e-05	0.00017	0.00044	0.00028	0.00011	0.00056
	Gotoius excentricus	Gotoius	Diplopsalidaceae	Peridiniales	Dinophyceae	Dinoflagellata	Alveolata	Eukaryota	Peridiniales sensu stricto	0.00028	0.00018	0.00024	0.00019	0.00023	0.00025	0.00032	0.00024	0.00019	0.00021	0.00012	0.00018	0.00012	0.00017	0.00018	0.00014	0.00044	0.00019
	Gymnodinium aureolum	Gymnodinium	Gymnodiniaceae	Gymnodiniales	Dinophyceae	Dinoflagellata	Alveolata	Eukaryota	Gymnodiniales sensus stricto	3.47153	3.2699	3.39055	2.99639	3.12005	3.18808	3.20257	3.31081	3.28249	1.43463	1.24566	1.32175	0.19406	0.20332	0.14748	0.44296	0.52186	0.60604
	Gymnodinium catenatum	Gymnodinium	Gymnodiniaceae	Gymnodiniales	Dinophyceae	Dinoflagellata	Alveolata	Eukaryota	Gymnodiniales sensus stricto	0.67043	0.67716	0.73625	0.57181	0.51669	0.62326	0.78601	0.71714	0.83465	0.60852	0.63184	0.62834	0.10793	0.06015	0.09628	0.09571	0.08651	0.09384
	Gymnodinium dorsalisulcum	Gymnodinium	Gymnodiniaceae	Gymnodiniales	Dinophyceae	Dinoflagellata	Alveolata	Eukaryota	Gymnodiniales sensus stricto	0.03439	0.03209	0.04901	0.04592	0.01698	0.02843	0.06165	0.04842	0.08452	0.03941	0.03594	0.05391	0.05925	0.04143	0.03925	0.03143	0.02892	0.02227
	Gymnodinium fuscum	Gymnodinium	Gymnodiniaceae	Gymnodiniales	Dinophyceae	Dinoflagellata	Alveolata	Eukaryota	Gymnodiniales sensus stricto	0.00608	0.00534	0.00714	0.00437	0.00432	0.00499	0.0074	0.00838	0.00979	0.00816	0.00846	0.00887	0.00094	0.00107	0.00123	0.0014	0.00077	0.00112
	Gymnodinium impatiens	Gymnodinium	Gymnodiniaceae	Gymnodiniales	Dinophyceae	Dinoflagellata	Alveolata	Eukaryota	Gymnodiniales sensus stricto	0.04278	0.0406	0.04647	0.05535	0.06006	0.06354	0.00681	0.00797	0.00744	0.00684	0.00644	0.00971	0.00071	0.00074	0.00053	0.00056	0.00055	0.00084
	Gymnodinium impudicum	Gymnodinium	Gymnodiniaceae	Gymnodiniales	Dinophyceae	Dinoflagellata	Alveolata	Eukaryota	Gymnodiniales sensus stricto	0.25791	0.22748	0.21508	0.10088	0.13761	0.13638	0.1503	0.2043	0.17164	0.16116	0.11696	0.09469	0.00863	0.0071	0.00599	0.00705	0.00319	0.00547
	Gymnodinium litoralis	Gymnodinium	Gymnodiniaceae	Gymnodiniales	Dinophyceae	Dinoflagellata	Alveolata	Eukaryota	Gymnodiniales sensus stricto	1.07078	1.10364	1.10444	0.9224	0.81089	0.85804	1.50543	1.27805	1.39668	1.05446	0.87071	0.95686	0.03284	0.02066	0.02165	0.0626	0.06401	0.07833
	Gymnodinium microreticulatum	Gymnodinium	Gymnodiniaceae	Gymnodiniales	Dinophyceae	Dinoflagellata	Alveolata	Eukaryota	Gymnodiniales sensus stricto	0.02827	0.02932	0.02798	0.02311	0.02222	0.02482	0.05341	0.04442	0.05844	0.03132	0.02655	0.03436	0.00366	0.0025	0.00282	0.00211	0.00209	0.00158
	Gymnodinium nolleri	Gymnodinium	Gymnodiniaceae	Gymnodiniales	Dinophyceae	Dinoflagellata	Alveolata	Eukaryota	Gymnodiniales sensus stricto	0.13387	0.10184	0.09766	0.02393	0.03	0.03492	0.04231	0.04597	0.04387	0.02406	0.01913	0.01918	0.00154	0.00068	0.00044	0.00141	0.00066	0.00074
	Gymnodinium smaydae	Gymnodinium	Gymnodiniaceae	Gymnodiniales	Dinophyceae	Dinoflagellata	Alveolata	Eukaryota	Gymnodiniales sensus stricto	0.33718	0.26414	0.36045	0.36537	0.42465	0.4466	0.04394	0.07217	0.0466	0.06575	0.07837	0.03788	0.00396	0.00465	0.0051	0.00522	0.00971	0.00232
	Gymnodinium sp.	Gymnodinium	Gymnodiniaceae	Gymnodiniales	Dinophyceae	Dinoflagellata	Alveolata	Eukaryota	Gymnodiniales sensus stricto	1.64368	1.51959	1.63693	1.61117	1.69065	1.73541	1.06267	1.11434	1.17082	0.80032	0.67961	0.65444	0.10361	0.07157	0.0638	0.34288	0.27997	0.31519
	Gymnoxanthella radiolariae	Gymnoxanthella	Gymnodiniaceae	Gymnodiniales	Dinophyceae	Dinoflagellata	Alveolata	Eukaryota	Gymnodiniales sensus stricto	0.67724	0.62598	0.69108	0.66629	0.71555	0.71175	0.70994	0.84674	0.76223	1.28474	1.2104	1.04926	0.07265	0.02978	0.02956	0.29269	0.05473	0.06431
	Gyrodiniellum shiwhaense	Gyrodiniellum	Gymnodiniaceae	Gymnodiniales	Dinophyceae	Dinoflagellata	Alveolata	Eukaryota	Gymnodiniales sensus stricto	2.06262	1.90247	2.09091	2.65631	2.54433	2.78838	1.14199	0.9098	1.14324	1.14357	0.63338	0.86107	0.07337	0.09046	0.0858	0.75835	0.89056	0.92847
	Gyrodinium dominans	Gyrodinium	Gymnodiniaceae	Gymnodiniales	Dinophyceae	Dinoflagellata	Alveolata	Eukaryota	Gyrodinium_genus	3.23095	3.06717	3.0902	4.6972	4.42304	4.58053	3.67264	3.77946	3.6867	4.79954	5.53034	5.23322	19.0285	19.4266	19.478	13.6011	13.2909	13.2279
	Gyrodinium gutrula	Gyrodinium	Gymnodiniaceae	Gymnodiniales	Dinophyceae	Dinoflagellata	Alveolata	Eukaryota	Gyrodinium_genus	3.87363	3.68649	3.57428	5.6895	5.40609	5.41786	4.30691	4.46584	4.16122	5.66754	6.65421	5.98818	20.6806	21.533	21.5972	14.8631	14.6835	14.5141
	Gyrodinium helveticum	Gyrodinium	Gymnodiniaceae	Gymnodiniales	Dinophyceae	Dinoflagellata	Alveolata	Eukaryota	Gyrodinium_genus	0.74486	0.61657	0.5769	0.21351	0.1596	0.26565	1.35297	1.46909	1.51001	1.32692	1.16023	1.27064	0.01247	0.01617	0.01434	0.00874	0.01203	0.00585
	Gyrodinium heterogrammum	Gyrodinium	Gymnodiniaceae	Gymnodiniales	Dinophyceae	Dinoflagellata	Alveolata	Eukaryota	Gyrodinium_genus	0.91003	0.83883	0.91344	1.52608	1.41111	1.45904	2.18013	2.05571	2.23542	3.36733	3.16118	3.20076	5.0205	4.98225	4.6335	3.62089	3.34228	3.347
	Gyrodinium moestrupii	Gyrodinium	Gymnodiniaceae	Gymnodiniales	Dinophyceae	Dinoflagellata	Alveolata	Eukaryota	Gyrodinium_genus	0.00944	0.00612	0.01346	0.01249	0.01119	0.01185	0.01012	0.01505	0.01227	0.01009	0.02778	0.01973	0.01837	0.08325	0.07154	0.01635	0.02207	0.01299
	Gyrodinium rubrum	Gyrodinium	Gymnodiniaceae	Gymnodiniales	Dinophyceae	Dinoflagellata	Alveolata	Eukaryota	Gyrodinium_genus	4.56671	3.99615	4.36893	6.72015	6.05341	6.13298	11.2445	11.3386	11.6272	16.8717	15.5869	16.5587	16.6468	16.5102	16.5669	13.752	12.9265	12.7582
	Gyrodinium spirale	Gyrodinium	Gymnodiniaceae	Gymnodiniales	Dinophyceae	Dinoflagellata	Alveolata	Eukaryota	Gyrodinium_genus	6.83276	6.91609	7.20247	17.2492	18.0884	16.8248	9.31157	9.0918	9.57158	15.5034	14.4498	15.1163	23.1034	22.6145	23.3644	34.7455	34.2991	35.3129
	Halostylodinium arenarium	Halostylodinium	Dinophyceae familia incertae sedis	Dinophyceae ordo incertae sedis	Dinophyceae	Dinoflagellata	Alveolata	Eukaryota	Uncertain Thecate Dinophyceae	0.00061	0.0006	0.00095	0.00031	0.00068	0.00093	0.00058	0.00082	0.00069	0.00159	0.00105	0.00085	0.00018	0.03468	0.00026	0.0007	0.00055	0.00037
	Hemidinium nasutum	Hemidinium	Peridiniales incertae sedis	Peridiniales	Dinophyceae	Dinoflagellata	Alveolata	Eukaryota	Uncertain Thecate Dinophyceae	0.00055	0.00018	0.00035	0.00025	0.00011	0.00031	0	0.00057	0.00031	0.00041	0.00049	0.00012	6e-05	0.00051	0.00079	0.00028	0.00022	0.00037
	Herdmania litoralis	Herdmania	Amphidiniopsidaceae	Peridiniales	Dinophyceae	Dinoflagellata	Alveolata	Eukaryota	Peridiniales sensu stricto	0.00789	0.00888	0.01004	0.01624	0.01119	0.01016	0.00778	0.00478	0.00824	0.00616	0.00829	0.01329	0.00065	0.00079	0.00045	0.00141	0.00066	0.00166
	Heterocapsa arctica	Heterocapsa	Heterocapsaceae	Peridiniales	Dinophyceae	Dinoflagellata	Alveolata	Eukaryota	Heterocapsaceae	0.00072	0.00042	0.00053	0.00019	0.00153	0.00268	0.00045	0.00073	0.00056	0.00055	0.00061	0.00055	0.00662	0.00409	0.00326	0.04131	0.03862	0.02877
	Heterocapsa cf. niei	Heterocapsa	Heterocapsaceae	Peridiniales	Dinophyceae	Dinoflagellata	Alveolata	Eukaryota	Heterocapsaceae	0.01982	0.02675	0.02297	0.01868	0.02097	0.02033	0.02155	0.02766	0.01915	0.01715	0.01644	0.01518	0.00236	0.00289	0.00238	0.00522	0.0032	0.00204
	Heterocapsa circularisquama	Heterocapsa	Heterocapsaceae	Peridiniales	Dinophyceae	Dinoflagellata	Alveolata	Eukaryota	Heterocapsaceae	0.01154	0.01224	0.01736	0.00925	0.00903	0.00967	0.00909	0.0118	0.00868	0.00643	0.0073	0.02908	0.00242	0.00295	0.0037	0.00352	0.00364	0.00371
	Heterocapsa niei	Heterocapsa	Heterocapsaceae	Peridiniales	Dinophyceae	Dinoflagellata	Alveolata	Eukaryota	Heterocapsaceae	0.12206	0.17417	0.14843	0.07003	0.08983	0.09914	0.15232	0.11863	0.11587	0.08601	0.05949	0.07381	0.00432	0.00551	0.00387	0.01931	0.01986	0.01309
	Heterocapsa psammophila	Heterocapsa	Heterocapsaceae	Peridiniales	Dinophyceae	Dinoflagellata	Alveolata	Eukaryota	Heterocapsaceae	0.72609	0.66257	0.62573	0.76279	0.68215	0.75434	1.23408	1.14136	1.14876	1.33646	1.09768	1.31878	0.11082	0.09602	0.08562	0.08995	0.09204	0.10135
	Heterocapsa pygmaea	Heterocapsa	Heterocapsaceae	Peridiniales	Dinophyceae	Dinoflagellata	Alveolata	Eukaryota	Heterocapsaceae	0.01192	0.01044	0.01027	0.02218	0.02466	0.01883	0.01863	0.03751	0.01493	0.01576	0.02471	0.0224	0.00159	0.00057	0.00097	0.00183	0.00309	0.0013
	Heterocapsa rotundata	Heterocapsa	Heterocapsaceae	Peridiniales	Dinophyceae	Dinoflagellata	Alveolata	Eukaryota	Heterocapsaceae	0.04411	0.0451	0.04924	0.02868	0.03551	0.04589	0.04933	0.0576	0.04536	0.05503	0.03483	0.03794	0.03379	0.02202	0.01769	0.16805	0.17061	0.12771
	Heterocapsa sp.	Heterocapsa	Heterocapsaceae	Peridiniales	Dinophyceae	Dinoflagellata	Alveolata	Eukaryota	Heterocapsaceae	0.50622	0.5885	0.64391	0.41534	0.36397	0.45427	0.50804	0.58248	0.57534	0.46563	0.53409	0.5048	0.03923	0.04206	0.03493	0.11702	0.17888	0.15184
	Heterocapsa triquetra	Heterocapsa	Heterocapsaceae	Peridiniales	Dinophyceae	Dinoflagellata	Alveolata	Eukaryota	Heterocapsaceae	0.29203	0.36298	0.34923	0.22838	0.21426	0.25199	0.31392	0.37045	0.33417	0.27384	0.32466	0.27717	0.01742	0.02509	0.0184	0.07711	0.07836	0.05893
	Heterodinium doma	Heterodinium	Hetrodiniaceae	Peridiniales	Dinophyceae	Dinoflagellata	Alveolata	Eukaryota	Uncertain Thecate Dinophyceae	0	6e-05	0	0	0	0	0	0	0	0	6e-05	0	0	0	0.00035	0	0	0
	Heterodinium globosum	Heterodinium	Hetrodiniaceae	Peridiniales	Dinophyceae	Dinoflagellata	Alveolata	Eukaryota	Uncertain Thecate Dinophyceae	0	0	0	0	0	6e-05	0	0	0	0	0	0	6e-05	0.00011	0.00097	0	0	0
	Heterodinium kofoidii	Heterodinium	Hetrodiniaceae	Peridiniales	Dinophyceae	Dinoflagellata	Alveolata	Eukaryota	Uncertain Thecate Dinophyceae	6e-05	0	0	0	0	6e-05	0	0	0	0	0	0	0	0	0.00053	0	0	0
	Heterodinium milneri	Heterodinium	Hetrodiniaceae	Peridiniales	Dinophyceae	Dinoflagellata	Alveolata	Eukaryota	Uncertain Thecate Dinophyceae	0.00023	0.00012	6e-05	0	0	6e-05	0	8e-05	0.00024	7e-05	0	0	6e-05	0.00023	0.00141	0	0	9e-05
	Heterodinium rigdeniae	Heterodinium	Hetrodiniaceae	Peridiniales	Dinophyceae	Dinoflagellata	Alveolata	Eukaryota	Uncertain Thecate Dinophyceae	6e-05	0	0	0	0	0	0	0	0	0	0	0	0	0	0.00079	0	0	0
	Heterodinium scrippsii	Heterodinium	Hetrodiniaceae	Peridiniales	Dinophyceae	Dinoflagellata	Alveolata	Eukaryota	Uncertain Thecate Dinophyceae	6e-05	0	0.00018	0	0	6e-05	0	0	0.00012	7e-05	6e-05	0	6e-05	0.00023	0.00167	0.00014	0	0
	Histioneis cymbalaria	Histioneis	Dinophysiaceae	Dinophysiales	Dinophyceae	Dinoflagellata	Alveolata	Eukaryota	Dinophysiales	6e-05	6e-05	0.00012	0.00019	6e-05	6e-05	0.00013	0.00016	6e-05	0	0	0.00012	6e-05	0.00011	9e-05	0.00014	0	0
	Histioneis gubernans	Histioneis	Dinophysiaceae	Dinophysiales	Dinophyceae	Dinoflagellata	Alveolata	Eukaryota	Dinophysiales	6e-05	0.00018	0.00018	0.00012	6e-05	6e-05	0	0.00016	0.00012	7e-05	6e-05	0.00012	0	0.00017	0.00026	0.00014	0	0.00019
	Histioneis longicollis	Histioneis	Dinophysiaceae	Dinophysiales	Dinophyceae	Dinoflagellata	Alveolata	Eukaryota	Dinophysiales	0.00034	0.00036	0.0003	0.00043	0.00022	0.00056	0.00045	0.00032	0.00044	0.00062	0.00079	0.00024	0.00018	0.00085	0.00159	0.00085	0.00066	0.00102
	Histioneis sp.	Histioneis	Dinophysiaceae	Dinophysiales	Dinophyceae	Dinoflagellata	Alveolata	Eukaryota	Dinophysiales	0.02219	0.01272	0.01458	0.00512	0.00273	0.00929	0.00792	0.00838	0.01047	0.05448	0.075	0.06143	0.00419	0.00919	0.01047	0.13492	0.1311	0.12566
	Islandinium minutum	Islandinium	Amphidiniopsidaceae	Peridiniales	Dinophyceae	Dinoflagellata	Alveolata	Eukaryota	Peridiniales sensu stricto	0.00023	0.0009	0.00143	0.001	0.00164	0.00424	0.00108	0.00057	0.00049	0.00021	0.00117	0.00054	0.00072	0.00017	9e-05	0.00028	0	0
	Islandinium tricingulatum	Islandinium	Amphidiniopsidaceae	Peridiniales	Dinophyceae	Dinoflagellata	Alveolata	Eukaryota	Peridiniales sensu stricto	0.00028	0.00018	0.00077	0.00043	0.00085	0.00087	0.00038	0.0004	0.00012	0.00021	0.00049	0.00024	6e-05	6e-05	0	0.00014	0	9e-05
	Jadwigia applanata	Jadwigia	Tovelliaceae	Dinophyceae ordo incertae sedis	Dinophyceae	Dinoflagellata	Alveolata	Eukaryota	Tovelliaceae	0.00304	0.0027	0.00177	0.002	0.00278	0.00212	0.00513	0.00391	0.00347	0.00512	0.00558	0.00461	0.00035	0.0004	0.00044	0.00113	0.00044	0.00065
	Kapelodinium vestifici	Kapelodinium	Torodiniaceae	Gymnodiniales	Dinophyceae	Dinoflagellata	Alveolata	Eukaryota	Torodiniales	0.23301	0.18354	0.20948	0.14367	0.14147	0.14592	0.21215	0.18875	0.23168	0.17823	0.14546	0.15601	1.07658	0.90836	1.08178	2.04611	2.78831	2.59236
	Karenia bicuneiformis	Karenia	Kareniaceae	Gymnodiniales	Dinophyceae	Dinoflagellata	Alveolata	Eukaryota	Kareniaceae	1.73322	1.59527	1.73353	1.11692	1.04595	1.03956	1.18579	1.07456	1.13897	0.7645	0.92179	0.78641	0.32401	0.2662	0.26673	0.4097	0.51734	0.47185
	Karenia brevis	Karenia	Kareniaceae	Gymnodiniales	Dinophyceae	Dinoflagellata	Alveolata	Eukaryota	Kareniaceae	0.39416	0.31037	0.37604	0.22776	0.26096	0.20248	0.41426	0.34059	0.37699	0.34402	0.36668	0.35567	0.03859	0.04887	0.03511	0.1201	0.10218	0.09689
	Karenia mikimotoi	Karenia	Kareniaceae	Gymnodiniales	Dinophyceae	Dinoflagellata	Alveolata	Eukaryota	Kareniaceae	0.12327	0.10263	0.11808	0.0669	0.07654	0.06742	0.15543	0.12172	0.12584	0.11429	0.1299	0.12093	0.02138	0.02264	0.01179	0.11125	0.1077	0.06682
	Karenia papilionacea	Karenia	Kareniaceae	Gymnodiniales	Dinophyceae	Dinoflagellata	Alveolata	Eukaryota	Kareniaceae	0.22545	0.21274	0.22052	0.15892	0.14187	0.138	0.18386	0.16395	0.17071	0.13322	0.1451	0.13069	0.02499	0.01861	0.01945	0.03623	0.06423	0.04761
	Karenia selliformis	Karenia	Kareniaceae	Gymnodiniales	Dinophyceae	Dinoflagellata	Alveolata	Eukaryota	Kareniaceae	0.02722	0.02657	0.03106	0.00169	0.00381	0.0111	0.06399	0.02091	0.02621	0.00477	0.00196	0.01311	0.00024	0.00204	0.00097	0.02707	0.00055	9e-05
	Karenia sp.	Karenia	Kareniaceae	Gymnodiniales	Dinophyceae	Dinoflagellata	Alveolata	Eukaryota	Kareniaceae	0.05029	0.04439	0.04918	0.03148	0.05272	0.02905	0.07165	0.0659	0.05602	0.04812	0.05574	0.06168	0.01234	0.01589	0.00853	0.05907	0.06201	0.03852
	Kareniaceae_XX_sp.	Kareniaceae_X_gen.	Kareniaceae	Gymnodiniales	Dinophyceae	Dinoflagellata	Alveolata	Eukaryota	Kareniaceae	2.62156	2.65081	2.79617	1.79589	1.69821	1.9001	2.74995	2.33487	2.6053	1.92418	2.20769	2.13505	0.62858	0.34702	0.41264	0.57606	0.76729	0.68002
	Karlodinium sp.	Karlodinium	Kareniaceae	Gymnodiniales	Dinophyceae	Dinoflagellata	Alveolata	Eukaryota	Kareniaceae	0.26454	0.28327	0.24367	0.1636	0.16289	0.16587	0.23001	0.18795	0.23472	0.12244	0.13657	0.15983	0.00567	0.00284	0.00484	0.01283	0.0373	0.02719
	Karlodinium veneficum	Karlodinium	Kareniaceae	Gymnodiniales	Dinophyceae	Dinoflagellata	Alveolata	Eukaryota	Kareniaceae	5.40413	5.90862	5.72335	4.67746	4.06335	4.32717	2.50684	2.16351	2.51668	1.39308	1.71199	1.66412	0.15026	0.25094	0.13183	0.34865	0.55288	0.46256
	Kolkwitziella acuta	Kolkwitziella	Diplopsalidaceae	Peridiniales	Dinophyceae	Dinoflagellata	Alveolata	Eukaryota	Peridiniales sensu stricto	6e-05	0.00018	0.00012	0.00025	0.00017	0.00012	6e-05	0	0	0	6e-05	0	6e-05	0	9e-05	0	0.00011	0
	Kryptoperidinium foliaceum	Kryptoperidinium	Kryptoperidiniaceae	Peridiniales	Dinophyceae	Dinoflagellata	Alveolata	Eukaryota	Kryptoperidiniaceae	0.14374	0.14906	0.15203	0.07452	0.075	0.10769	0.08879	0.07908	0.08476	0.06	0.08758	0.05786	0.0029	0.00126	0.00272	0.01917	0.017	0.00844
	Leiocephalium pseudosanguineum	Leiocephalium	Suessiaceae	Suessiales	Dinophyceae	Dinoflagellata	Alveolata	Eukaryota	Suessiales	0.00414	0.00522	0.00584	0.00525	0.00551	0.00548	0.00182	0.0022	0.00217	0.00166	0.0019	0.00182	0.00065	0.00097	0.00079	0.00056	0.00033	0.00065
	Lepidodinium chlorophorum	Lepidodinium	Gymnodiniaceae	Gymnodiniales	Dinophyceae	Dinoflagellata	Alveolata	Eukaryota	Gymnodiniales sensus stricto	2.10601	1.98752	2.02124	1.88947	2.09684	2.01919	2.18344	2.32185	2.25371	1.1332	1.07505	1.08088	0.10957	0.1047	0.08034	0.23882	0.28659	0.31212
	Lepidodinium sp.	Lepidodinium	Gymnodiniaceae	Gymnodiniales	Dinophyceae	Dinoflagellata	Alveolata	Eukaryota	Gymnodiniales sensus stricto	0.00591	0.00414	0.00768	0.00575	0.00636	0.00455	0.00292	0.00496	0.00328	0.00173	0.00202	0.00328	0.00035	0.00068	0.00018	0.00113	0.00088	0.00074
	Lepidodinium viride	Lepidodinium	Gymnodiniaceae	Gymnodiniales	Dinophyceae	Dinoflagellata	Alveolata	Eukaryota	Gymnodiniales sensus stricto	0.96899	0.86283	0.88923	0.98867	1.24782	1.08215	1.25758	1.49618	1.27827	0.89855	0.98876	0.97041	0.05228	0.01895	0.02015	0.02946	0.07007	0.05142
	Lessardia elongata	Lessardia	Podolampadaceae	Peridiniales	Dinophyceae	Dinoflagellata	Alveolata	Eukaryota	Podolampadaceae	0.28413	0.27488	0.30218	0.23069	0.2213	0.17734	0.21041	0.17395	0.22871	0.13461	0.48675	0.14484	0.01749	0.00675	0.00651	0.05287	0.06014	0.03573
	Levanderina fissa	Levanderina	Gymnodiniales familia incertae sedis	Gymnodiniales	Dinophyceae	Dinoflagellata	Alveolata	Eukaryota	Uncertain Naked Dinophyceae	0.04194	0.1619	0.11454	0.12488	0.05874	0.09259	0.02689	0.08858	0.046	0.02248	0.03932	0.06457	0.00465	0.00616	0.00432	0.0035	0.00374	0.00371
	Lingulodinium polyedra	Lingulodinium	Gonyaulacaceae	Gonyaulacales	Dinophyceae	Dinoflagellata	Alveolata	Eukaryota	Gonyaulacales	0.00201	0.00084	0.0006	0.00111	0.00062	0.00123	0.00095	0.00072	0.0013	0.00133	0.00116	0.00108	0.0303	0.01857	0.00442	0.01576	0.01147	0.00139
	Madanidinium loirii	Madanidinium	Dinophyceae familia incertae sedis	Dinophyceae ordo incertae sedis	Dinophyceae	Dinoflagellata	Alveolata	Eukaryota	Uncertain Thecate Dinophyceae	0.00077	0.00108	0.00112	0.00124	0.00187	0.00144	0.00058	0.0013	0.00155	0.00117	0.00147	0.00176	0.00035	0.00079	0.00052	0.00056	0.00077	0.00055
	Margalefidinium fulvescens	Margalefidinium	Gymnodiniaceae	Gymnodiniales	Dinophyceae	Dinoflagellata	Alveolata	Eukaryota	Uncertain Naked Dinophyceae	0.00342	0.00336	0.00502	0.00218	0.00176	0.00387	0.00155	0.00228	0.00186	0.00089	0.00116	0.0014	0.00041	0.00063	0.0008	0.00098	0.00044	0.00065
	Margalefidinium polykrikoides	Margalefidinium	Gymnodiniaceae	Gymnodiniales	Dinophyceae	Dinoflagellata	Alveolata	Eukaryota	Uncertain Naked Dinophyceae	0.53538	0.50093	0.57746	0.45028	0.48124	0.44961	0.65119	0.63249	0.72326	0.80992	0.76611	0.82463	0.01769	0.01919	0.01979	0.04267	0.02656	0.03611
	Moestrupia oblonga	Moestrupia	Gymnodiniaceae	Gymnodiniales	Dinophyceae	Dinoflagellata	Alveolata	Eukaryota	Uncertain Naked Dinophyceae	0.10377	0.08326	0.08845	0.03295	0.06271	0.04502	0.04184	2.01259	0.38178	0.02762	0.06132	0.03534	0.01159	0.00459	0.00758	0.01605	0.0097	0.00576
	Naiadinium polonicum	Naiadinium	Thoracosphaeraceae	Peridiniales	Dinophyceae	Dinoflagellata	Alveolata	Eukaryota	Thoracosphaeraceae	0.02064	0.02944	0.0222	0.01892	0.01886	0.01659	0.02304	0.02303	0.01531	0.02469	0.02551	0.01979	0.00354	0.0034	0.00211	0.00395	0.00365	0.00399
	Nematodinium sp.	Nematodinium	Warnowiaceae	Gymnodiniales	Dinophyceae	Dinoflagellata	Alveolata	Eukaryota	Gymnodiniales sensus stricto	3.40462	4.05943	3.52982	2.6054	2.9429	2.97738	4.36974	4.15772	3.99051	3.79908	4.20392	3.8158	0.30676	0.26871	0.253	0.10758	0.23241	0.22998
	Niea acanthocysta	Niea	Diplopsalidaceae	Peridiniales	Dinophyceae	Dinoflagellata	Alveolata	Eukaryota	Peridiniales sensu stricto	0.00039	0.0003	0.00053	0.00455	0.00455	0.0005	0.00051	0.00699	0.0016	0.00118	0.003	0.00152	0.0013	0.00034	0.00018	0	0.00011	0.00057
	Niea torta	Niea	Diplopsalidaceae	Peridiniales	Dinophyceae	Dinoflagellata	Alveolata	Eukaryota	Peridiniales sensu stricto	0.00099	0.0009	0.00189	0.00125	0.00079	0.00068	0.00129	0.0009	0.00155	0.0018	0.00491	0.00298	0.00094	0.00153	0.0007	0.00112	0.00143	0.00065
	Noctiluca scintillans	Noctiluca	Noctilucaceae	Noctilucales	Noctiluciphyceae	Dinoflagellata	Alveolata	Eukaryota	Noctilucaphyceae	0.00188	0.0006	0.00301	0.00106	0.00057	0.00274	0.005	0.00171	0.00762	0.00408	0.00368	0.01342	0.00018	0.00108	0.00352	0.00141	0.00386	0.00121
	Nusuttodinium acidotum	Nusuttodinium	Gymnodiniaceae	Gymnodiniales	Dinophyceae	Dinoflagellata	Alveolata	Eukaryota	Gymnodiniales sensus stricto	0.11555	0.12115	0.11301	0.0511	0.04903	0.04596	0.12766	0.09242	0.11191	0.06886	0.06077	0.05154	0.001	0.00091	0.00062	0.00169	0.00154	0.0025
	Nusuttodinium aeruginosum	Nusuttodinium	Gymnodiniaceae	Gymnodiniales	Dinophyceae	Dinoflagellata	Alveolata	Eukaryota	Gymnodiniales sensus stricto	0.24489	0.282	0.25549	0.1941	0.15522	0.16818	0.4615	0.34659	0.43195	0.29409	0.23555	0.2178	0.00313	0.00363	0.0029	0.00718	0.00616	0.00762
	Nusuttodinium amphidinioides	Nusuttodinium	Gymnodiniaceae	Gymnodiniales	Dinophyceae	Dinoflagellata	Alveolata	Eukaryota	Gymnodiniales sensus stricto	0.00574	0.00636	0.01422	0.00938	0.00467	0.01041	0.01422	0.01456	0.02541	0.00644	0.00589	0.01505	0.0009	0.00115	0.00238	0.00042	0.00055	0.00047
	Nusuttodinium desymbiontum	Nusuttodinium	Gymnodiniaceae	Gymnodiniales	Dinophyceae	Dinoflagellata	Alveolata	Eukaryota	Gymnodiniales sensus stricto	0.17113	0.18174	0.1682	0.1165	0.08607	0.105	0.42055	0.37435	0.38834	0.20429	0.16711	0.16166	0.00467	0.0029	0.00229	0.00522	0.00353	0.00576
	Nusuttodinium latum	Nusuttodinium	Gymnodiniaceae	Gymnodiniales	Dinophyceae	Dinoflagellata	Alveolata	Eukaryota	Gymnodiniales sensus stricto	0.0021	0.00138	0.00526	0.00137	0.00079	0.00137	0.00129	0.00187	0.00291	0.00132	0.00122	0.0006	0.00042	0.00068	0.00089	0.00084	0.00011	0.00047
	Nusuttodinium myriopyrenoides	Nusuttodinium	Gymnodiniaceae	Gymnodiniales	Dinophyceae	Dinoflagellata	Alveolata	Eukaryota	Gymnodiniales sensus stricto	0.00342	0.00462	0.00401	0.00437	0.00335	0.00281	0.00045	0.00138	0.00124	0.00124	0.00147	0.00194	0.00089	0.00091	0.00044	0.00042	0.00121	0.00084
	Nusuttodinium poecilochroum	Nusuttodinium	Gymnodiniaceae	Gymnodiniales	Dinophyceae	Dinoflagellata	Alveolata	Eukaryota	Gymnodiniales sensus stricto	0.016	0.0045	0.00567	0.00662	0.00368	0.00624	0.0098	0.00806	0.01369	0.00631	0.01202	0.01949	0.00072	0.00249	0.00115	0.00112	0.00143	0.00158
	Oodinium pouchetii	Oodinium	Oodiniaceae	Dinophyceae ordo incertae sedis	Dinophyceae	Dinoflagellata	Alveolata	Eukaryota	Uncertain Thecate Dinophyceae	0.00387	0.00342	0.00443	0.00312	0.00284	0.00343	0.00032	0.00073	0.00056	0.00076	0.00067	0.00072	0.00012	0.00017	0	0.00042	0	9e-05
	Ornithocercus heteroporus	Ornithocercus	Dinophysiaceae	Dinophysiales	Dinophyceae	Dinoflagellata	Alveolata	Eukaryota	Dinophysiales	0.00023	0.00036	0.00024	0.00043	0.00028	0.00062	0.00038	0.00065	0.0008	0.00021	0.00042	0.0003	0.00012	0.00051	0.00475	0.00056	0.00033	0.00027
	Ornithocercus magnificus	Ornithocercus	Dinophysiaceae	Dinophysiales	Dinophyceae	Dinoflagellata	Alveolata	Eukaryota	Dinophysiales	0.00028	0.00024	0.00024	0.00024	0.00051	0.00031	0.00019	0.00032	0.00056	0.00021	0.00018	0.00042	0.00012	0.00023	0.00035	0.00028	0.00022	0.00065
	Ornithocercus quadratus	Ornithocercus	Dinophysiaceae	Dinophysiales	Dinophyceae	Dinoflagellata	Alveolata	Eukaryota	Dinophysiales	0.0212	0.00834	0.01299	0.00349	0.00131	0.00592	0.00577	0.00691	0.00949	0.05607	0.07408	0.05888	0.00213	0.00771	0.01013	0.13858	0.13132	0.13031
	Ostreopsis ovata	Ostreopsis	Goniodomataceae	Gonyaulacales	Dinophyceae	Dinoflagellata	Alveolata	Eukaryota	Gonyaulacales	0.00011	0.00012	0.00018	0	0.00017	0.00019	6e-05	0	0.00012	7e-05	0	0.00018	6e-05	0.01719	0.00018	0	0	0
	Ostreopsis siamensis	Ostreopsis	Goniodomataceae	Gonyaulacales	Dinophyceae	Dinoflagellata	Alveolata	Eukaryota	Gonyaulacales	0	0	6e-05	0	0	0	0	0	6e-05	7e-05	0	0	0	0	0	0	0	0
	Ostreopsis sp.	Ostreopsis	Goniodomataceae	Gonyaulacales	Dinophyceae	Dinoflagellata	Alveolata	Eukaryota	Gonyaulacales	0.00012	0	6e-05	0.00012	0	6e-05	0	8e-05	0	7e-05	0	0.00018	0	0	0	0	0	0
	Palatinus apiculatus	Palatinus	Peridiniopsidaceae	Peridiniales	Dinophyceae	Dinoflagellata	Alveolata	Eukaryota	Uncertain Thecate Dinophyceae	0.01927	0.01835	0.01612	0.01018	0.01125	0.01004	0.02979	0.03084	0.02528	0.02358	0.01969	0.01797	0.00396	0.00329	0.00352	0.00423	0.00353	0.00371
	Paragymnodinium shiwhaense	Paragymnodinium	Gymnodiniaceae	Gymnodiniales	Dinophyceae	Dinoflagellata	Alveolata	Eukaryota	Gymnodiniales sensus stricto	6.14205	6.38648	5.97693	6.37589	6.67453	6.17407	2.27534	2.50597	2.28494	1.15574	1.23609	1.27179	0.04513	0.03184	0.03265	0.10278	0.23064	0.33467
	Parvodinium inconspicuum	Parvodinium	Peridiniopsidaceae	Peridiniales	Dinophyceae	Dinoflagellata	Alveolata	Eukaryota	Uncertain Thecate Dinophyceae	0.15457	0.13033	0.1299	0.02693	0.04039	0.02544	0.03699	0.04061	0.04561	0.02067	0.01724	0.01208	0.00284	0.00369	0.00378	0.00296	0.00342	0.0026
	Parvodinium umbonatum	Parvodinium	Peridiniopsidaceae	Peridiniales	Dinophyceae	Dinoflagellata	Alveolata	Eukaryota	Uncertain Thecate Dinophyceae	0.09004	0.08925	0.09701	0.06771	0.06568	0.07483	0.09813	0.09414	0.08452	0.04618	0.04906	0.05621	0.0023	0.00125	0.00211	0.00705	0.00552	0.00408
	Paulsenella vonstoschii	Paulsenella	Thoracosphaeraceae	Peridiniales	Dinophyceae	Dinoflagellata	Alveolata	Eukaryota	Thoracosphaeraceae	0.01452	0.01817	0.02368	0.01256	0.01256	0.01135	0.00662	0.00602	0.00731	0.0027	0.0038	0.00358	0.00136	0.00125	0.00326	0.0007	0.00077	0.01123
	Pelagodinium beii	Pelagodinium	Suessiaceae	Suessiales	Dinophyceae	Dinoflagellata	Alveolata	Eukaryota	Suessiales	0.03849	0.03653	0.03413	0.03554	0.03886	0.05045	0.02744	0.03889	0.03309	0.03796	0.0493	0.03939	0.02665	0.03632	0.0499	0.04343	0.07536	0.0166
	Pelagodinium sp.	Pelagodinium	Suessiaceae	Suessiales	Dinophyceae	Dinoflagellata	Alveolata	Eukaryota	Suessiales	0.04775	0.04043	0.03938	0.03916	0.04551	0.06173	0.03999	0.04736	0.03476	0.04113	0.0368	0.038	0.0954	0.10765	0.12269	0.18694	0.06974	0.04854
	Pellucidodinium psammophilum	Pellucidodinium	Gymnodiniaceae	Gymnodiniales	Dinophyceae	Dinoflagellata	Alveolata	Eukaryota	Gymnodiniales sensus stricto	0.00237	0.00252	0.00301	0.00243	0.0021	0.00243	0.00331	0.00204	0.00192	0.00097	0.00196	0.00182	0.001	0.00164	0.0007	0.00084	0.00165	0.00101
	Pentapharsodinium dalei	Pentapharsodinium	Thoracosphaeraceae	Peridiniales	Dinophyceae	Dinoflagellata	Alveolata	Eukaryota	Ensiculifera_Pentapharsodinium genera	0.54469	0.51658	0.46667	0.47788	0.46209	0.50622	0.56664	0.51649	0.53587	0.48637	0.47215	0.54457	0.10698	0.09585	0.07946	0.08868	0.08795	0.0981
	Pentapharsodinium sp.	Pentapharsodinium	Thoracosphaeraceae	Peridiniales	Dinophyceae	Dinoflagellata	Alveolata	Eukaryota	Ensiculifera_Pentapharsodinium genera	0.54916	0.51514	0.47511	0.50986	0.46158	0.51457	0.58832	0.55636	0.5658	0.52882	0.50545	0.58821	0.10615	0.10896	0.08439	0.11984	0.16509	0.13847
	Pentapharsodinium tyrrhenicum	Pentapharsodinium	Thoracosphaeraceae	Peridiniales	Dinophyceae	Dinoflagellata	Alveolata	Eukaryota	Ensiculifera_Pentapharsodinium genera	1.26388	1.22036	1.12268	1.05827	1.02612	1.13421	1.2544	1.24485	1.19585	1.16591	1.13668	1.28138	0.21981	0.21093	0.18691	0.51473	0.52164	0.45755
	Peridiniopsis borgei	Peridiniopsis	Peridiniopsidaceae	Peridiniales	Dinophyceae	Dinoflagellata	Alveolata	Eukaryota	Uncertain Thecate Dinophyceae	0.01198	0.00126	0.00154	0.00112	0.00136	0.00137	0.00143	0.0022	0.00167	0.00035	0.00104	0.00176	0.00024	0.00034	0.00106	0.00028	0.00022	0.00019
	Peridinium bipes	Peridinium	Peridiniaceae	Peridiniales	Dinophyceae	Dinoflagellata	Alveolata	Eukaryota	Peridiniales sensu stricto	0.00034	0.00024	0.00048	0.00036	0.00034	0.0003	0.00012	0.00016	0.00073	0.00028	0.00037	0.00382	0.00018	0.00056	0.00106	0.00042	0	0.00027
	Peridinium cinctum	Peridinium	Peridiniaceae	Peridiniales	Dinophyceae	Dinoflagellata	Alveolata	Eukaryota	Peridiniales sensu stricto	0.00045	0.0003	0.00048	0.00061	0.0004	0.00036	0.00051	0.00048	0.00049	0.00339	0.00036	0.0009	6e-05	0.00266	0.00115	0.00014	0.00033	0.00046
	Peridinium gatunense	Peridinium	Peridiniaceae	Peridiniales	Dinophyceae	Dinoflagellata	Alveolata	Eukaryota	Peridiniales sensu stricto	0.00078	0.00048	0.0006	0.00062	0.00073	0.0005	0.00032	0.00049	0.0005	0.00173	0.00049	0.00103	0.00053	0.00057	0.00106	0.00042	0.00044	0.00065
	Peridinium limbatum	Peridinium	Peridiniaceae	Peridiniales	Dinophyceae	Dinoflagellata	Alveolata	Eukaryota	Peridiniales sensu stricto	0.00033	0.00024	0.00077	0.00019	0.00028	0.00019	0.00038	0.00033	0.00037	0.00042	0.00024	0.00024	6e-05	0.00051	0.00045	0.00056	0.00055	0.00028
	Peridinium sociale	Peridinium	Peridiniaceae	Peridiniales	Dinophyceae	Dinoflagellata	Alveolata	Eukaryota	Uncertain Thecate Dinophyceae	0.01706	0.01164	0.01411	0.00437	0.00659	0.00786	0.0098	0.02042	0.01245	0.00525	0.00969	0.01068	0.00343	0.00159	0.00282	0.00127	0.00287	0.00297
	Peridinium sp.	Peridinium	Peridiniaceae	Peridiniales	Dinophyceae	Dinoflagellata	Alveolata	Eukaryota	Peridiniales sensu stricto	0.00034	0.00024	0.00042	6e-05	0.00034	0.00174	0.00038	0.00024	0.00031	7e-05	0.00018	0.00072	0.00018	0.00045	0.00106	0.00028	0.00033	0.00056
	Peridinium volzii	Peridinium	Peridiniaceae	Peridiniales	Dinophyceae	Dinoflagellata	Alveolata	Eukaryota	Peridiniales sensu stricto	0.00022	0	0.00012	0.00025	0.00017	0	0.00019	8e-05	0.00012	0.00028	0.00018	0.00049	0.0003	0.00011	9e-05	0.00014	0	0
	Peridinium willei	Peridinium	Peridiniaceae	Peridiniales	Dinophyceae	Dinoflagellata	Alveolata	Eukaryota	Peridiniales sensu stricto	0.00039	0.00024	0.00018	0.00012	0.00057	0.0003	0.00045	0.00138	0.00068	0.00062	0.00024	0.00133	0.00018	0.00023	0.00053	0.00042	0	0.00018
	Pernambugia tuberosa	Pernambugia	Thoracosphaeraceae	Peridiniales	Dinophyceae	Dinoflagellata	Alveolata	Eukaryota	Thoracosphaeraceae	0.04471	0.04558	0.0405	0.03061	0.0279	0.02737	0.03161	0.03059	0.02658	0.03049	0.03637	0.02877	0.00272	0.00397	0.00326	0.00508	0.00607	0.00594
	Pfiesteria piscicida	Pfiesteria	Thoracosphaeraceae	Peridiniales	Dinophyceae	Dinoflagellata	Alveolata	Eukaryota	Thoracosphaeraceae	0.1185	0.11987	0.136	0.12881	0.12416	0.12264	0.01863	0.04401	0.02948	0.01417	0.02536	0.02075	0.00138	0.0034	0.00291	0.00252	0.00154	0.00288
	Pfiesteria shumwayae	Pfiesteria	Thoracosphaeraceae	Peridiniales	Dinophyceae	Dinoflagellata	Alveolata	Eukaryota	Thoracosphaeraceae	0.0642	0.0616	0.07162	0.06072	0.05375	0.05051	0.06373	0.05728	0.07888	0.06112	0.05813	0.0635	0.00709	0.00607	0.00458	0.0062	0.03587	0.0182
	Pfiesteria sp.	Pfiesteria	Thoracosphaeraceae	Peridiniales	Dinophyceae	Dinoflagellata	Alveolata	Eukaryota	Thoracosphaeraceae	0.03102	0.03119	0.03519	0.03492	0.02659	0.02563	0.02804	0.0262	0.04121	0.02759	0.02987	0.03333	0.00354	0.00261	0.00299	0.00324	0.01799	0.0103
	Phalacroma doryphorum	Phalachroma	Oxyphysiaceae	Dinophysiales	Dinophyceae	Dinoflagellata	Alveolata	Eukaryota	Dinophysiales	0.00072	0.00096	0.00065	0.0003	0.00079	0.00031	0.00078	0.00057	0.00124	0.00049	0.00042	0.0006	0.00048	0.00029	0.00325	0.00014	0.00066	0.00046
	Phalacroma favus	Phalachroma	Oxyphysiaceae	Dinophysiales	Dinophyceae	Dinoflagellata	Alveolata	Eukaryota	Dinophysiales	0.017	0.01547	0.01441	0.01174	0.01142	0.01016	0.01376	0.01163	0.01425	0.01279	0.01459	0.01536	0.00171	0.00284	0.0022	0.00268	0.00706	0.00436
	Phalacroma mitra	Phalachroma	Oxyphysiaceae	Dinophysiales	Dinophyceae	Dinoflagellata	Alveolata	Eukaryota	Dinophysiales	0.42739	0.38235	0.39855	0.5622	0.59909	0.50359	0.93514	0.77481	0.85907	1.28144	1.12859	1.08184	0.07721	0.06095	0.06424	0.07528	0.05683	0.0658
	Phalacroma oxytoxoides	Phalachroma	Oxyphysiaceae	Dinophysiales	Dinophyceae	Dinoflagellata	Alveolata	Eukaryota	Dinophysiales	0.16219	0.15072	0.15895	0.06896	0.07715	0.06803	0.11176	0.10146	0.1015	0.10819	0.09567	0.0953	0.0052	0.00284	0.00484	0.00296	0.00243	0.00343
	Phalacroma parvulum	Phalachroma	Oxyphysiaceae	Dinophysiales	Dinophyceae	Dinoflagellata	Alveolata	Eukaryota	Dinophysiales	0.00023	0.00018	0.00042	0.0005	0.00017	0.00043	0.00019	0.00081	0.00105	0.00035	0	0.00054	6e-05	0.00045	0.00528	0.00028	0.00055	0.00056
	Phalacroma porodictyum	Phalachroma	Oxyphysiaceae	Dinophysiales	Dinophyceae	Dinoflagellata	Alveolata	Eukaryota	Dinophysiales	0.15083	0.15312	0.14537	0.16297	0.16613	0.15028	0.06878	0.05939	0.0676	0.09403	0.09634	0.08419	0.00431	0.00319	0.00502	0.00338	0.00265	0.00306
	Phalacroma rapa	Phalachroma	Oxyphysiaceae	Dinophysiales	Dinophyceae	Dinoflagellata	Alveolata	Eukaryota	Dinophysiales	2.34262	2.2047	2.20297	0.43009	0.53761	0.43725	0.6614	0.69655	0.68378	0.28851	0.30541	0.25059	0.06426	0.06595	0.06416	0.04103	0.10704	0.08186
	Phalacroma rotundatum	Phalachroma	Oxyphysiaceae	Dinophysiales	Dinophyceae	Dinoflagellata	Alveolata	Eukaryota	Dinophysiales	0.20167	0.19943	0.1972	0.16185	0.16046	0.14347	0.13896	0.12205	0.12944	0.17512	0.1543	0.14568	0.00461	0.00465	0.00562	0.00507	0.00486	0.00464
	Phalacroma sp.	Phalachroma	Oxyphysiaceae	Dinophysiales	Dinophyceae	Dinoflagellata	Alveolata	Eukaryota	Dinophysiales	0.00028	0.00036	0.00036	0.00038	0.00034	0.00031	6e-05	0.00041	0.00031	0.00035	6e-05	0.00042	0.00012	0	9e-05	0	0	9e-05
	Pheopolykrikos beauchampii	Pheopolykrikos	Gymnodiniaceae	Gymnodiniales	Dinophyceae	Dinoflagellata	Alveolata	Eukaryota	Gymnodiniales sensus stricto	0.07905	0.07431	0.07079	0.01868	0.01954	0.01833	0.04588	0.02571	0.02113	0.01161	0.01	0.0108	0.00159	0.00159	0.00079	0.00324	0.00187	0.00241
	Phytodinium sp.	Phytodinium	Borghiellaceae	Suessiales	Dinophyceae	Dinoflagellata	Alveolata	Eukaryota	Suessiales	0.0016	0.0027	0.00177	0.00019	0.00023	0.00012	0.0011	0.00033	0.00043	0.00505	0.00018	0.00036	0.00012	0.0004	0.00044	0.00042	0.00033	0.00019
	Pileidinium ciceropse	Pileidinium	Dinophyceae familia incertae sedis	Dinophyceae ordo incertae sedis	Dinophyceae	Dinoflagellata	Alveolata	Eukaryota	Uncertain Thecate Dinophyceae	0.00039	0.00012	0.00024	0.00031	0.00017	0.00037	0.00019	0.00081	0.00062	0	0.00018	0.00577	6e-05	0.00028	9e-05	0	0.00011	0.00037
	Piscinoodinium sp.	Piscinoodinium	Suessiaceae	Suessiales	Dinophyceae	Dinoflagellata	Alveolata	Eukaryota	Suessiales	0.00322	0.0027	0.00225	0.00523	0.0055	0.00455	0.01025	0.01253	0.01017	0.04411	0.02654	0.0229	0.00137	0.00137	0.00211	0.00126	0.00143	0.00083
	Plagiodinium belizeanum	Plagiodinium	Prorocentraceae	Prorocentrales	Dinophyceae	Dinoflagellata	Alveolata	Eukaryota	Prorocentrales	0.03014	0.01991	0.03283	0.07034	0.08261	0.0916	0.0037	0.00871	0.0049	0.00159	0.00258	0.00455	0.00089	0.00079	0.00079	0.00113	0.00077	0.00074
	Plagiodinium sp.	Plagiodinium	Prorocentraceae	Prorocentrales	Dinophyceae	Dinoflagellata	Alveolata	Eukaryota	Prorocentrales	0.01148	0.01074	0.01435	0.01168	0.00864	0.01397	0.00727	0.00342	0.0062	0.00194	0.01778	0.0051	0.00041	0.00142	0.00106	0.00014	0.00077	0.00121
	Podolampas bipes	Podolampas	Podolampadaceae	Peridiniales	Dinophyceae	Dinoflagellata	Alveolata	Eukaryota	Podolampadaceae	0.00353	0.00228	0.00289	0.00275	0.00312	0.00156	0.00221	0.00334	0.00316	0.00138	0.00153	0.00146	0.00095	0.00051	0.00114	0.00211	0.00077	0.00204
	Podolampas elegans	Podolampas	Podolampadaceae	Peridiniales	Dinophyceae	Dinoflagellata	Alveolata	Eukaryota	Podolampadaceae	0.00022	0.00054	0.00053	0.00069	0.00028	0.00019	0.00045	0.00228	0.00025	7e-05	0.00031	0.00036	0.00018	0.00011	0	0.00014	0.00033	9e-05
	Podolampas palmipes	Podolampas	Podolampadaceae	Peridiniales	Dinophyceae	Dinoflagellata	Alveolata	Eukaryota	Podolampadaceae	0.00304	0.00336	0.00295	0.00281	0.00352	0.00324	0.00221	0.00236	0.00285	0.00173	0.00153	0.00097	0.00124	0.00079	0.00132	0.00211	0.00088	0.00176
	Podolampas spinifera	Podolampas	Podolampadaceae	Peridiniales	Dinophyceae	Dinoflagellata	Alveolata	Eukaryota	Podolampadaceae	0.0037	0.00318	0.00283	0.00319	0.00352	0.00206	0.00162	0.00301	0.0031	0.00194	0.00092	0.00176	0.00077	0.00079	0.00167	0.00141	0.00099	0.00213
	Polarella glacialis	Polarella	Suessiaceae	Suessiales	Dinophyceae	Dinoflagellata	Alveolata	Eukaryota	Suessiales	0.01087	0.01482	0.01547	0.00574	0.00603	0.01883	0.00901	0.01521	0.01319	0.0074	0.00448	0.00723	0.04589	0.0597	0.06292	0.10884	0.02968	0.02478
	Polykrikos geminatus	Polykrikos	Gymnodiniaceae	Gymnodiniales	Dinophyceae	Dinoflagellata	Alveolata	Eukaryota	Gymnodiniales sensus stricto	0.35507	0.34451	0.33926	0.32177	0.31806	0.2942	0.41543	0.44904	0.4019	0.68672	0.63473	0.55695	0.04643	0.0345	0.02983	0.07881	0.0426	0.05207
	Polykrikos hartmannii	Polykrikos	Gymnodiniaceae	Gymnodiniales	Dinophyceae	Dinoflagellata	Alveolata	Eukaryota	Gymnodiniales sensus stricto	0.03251	0.02363	0.04641	0.00818	0.00744	0.00967	0.03628	0.0384	0.03501	0.00899	0.00932	0.00983	0.00195	0.00193	0.00141	0.00169	0.00121	0.00186
	Polykrikos herdmaniae	Polykrikos	Gymnodiniaceae	Gymnodiniales	Dinophyceae	Dinoflagellata	Alveolata	Eukaryota	Gymnodiniales sensus stricto	0.14391	0.13844	0.13745	0.13693	0.13375	0.12833	0.02816	0.01765	0.03229	0.01936	0.02441	0.02318	0.00024	0.00096	0.00036	0.00042	0.00033	9e-05
	Polykrikos kofoidii	Polykrikos	Gymnodiniaceae	Gymnodiniales	Dinophyceae	Dinoflagellata	Alveolata	Eukaryota	Gymnodiniales sensus stricto	0.03566	0.04128	0.04387	0.06934	0.09704	0.06162	0.12662	0.15825	0.13266	0.19974	0.24371	0.28476	0.00796	0.00943	0.01091	0.0313	0.04029	0.08093
	Polykrikos lebourae	Polykrikos	Gymnodiniaceae	Gymnodiniales	Dinophyceae	Dinoflagellata	Alveolata	Eukaryota	Gymnodiniales sensus stricto	0.10643	0.10845	0.10527	0.10845	0.09795	0.09891	0.01499	0.01537	0.0197	0.01189	0.01233	0.01288	0.00042	0.00176	0.00062	0.00112	0.00761	0.00539
	Polykrikos schwartzii	Polykrikos	Gymnodiniaceae	Gymnodiniales	Dinophyceae	Dinoflagellata	Alveolata	Eukaryota	Gymnodiniales sensus stricto	0.04239	0.03719	0.0496	0.02329	0.01597	0.01808	0.02187	0.01741	0.02311	0.01176	0.01625	0.02021	0.00066	0.00129	0.00088	0.00281	0.00165	0.00195
	Polykrikos tanit	Polykrikos	Gymnodiniaceae	Gymnodiniales	Dinophyceae	Dinoflagellata	Alveolata	Eukaryota	Gymnodiniales sensus stricto	0.02407	0.0207	0.02309	0.00618	0.00528	0.00998	0.04659	0.02571	0.03024	0.00809	0.01373	0.00923	0.00095	0.00085	0.00088	0.00084	0.00022	0.00139
	Preperidinium meunieri	Preperidinium	Diplopsalidaceae	Peridiniales	Dinophyceae	Dinoflagellata	Alveolata	Eukaryota	Peridiniales sensu stricto	0.00392	0.00282	0.00319	0.001	0.00136	0.00087	0.00117	0.00106	0.00161	0.00221	0.0008	0.00134	0.00065	0.0004	0.00053	0.00099	0.00077	0.00093
	Prorocentrum bimaculatum	Prorocentrum	Prorocentraceae	Prorocentrales	Dinophyceae	Dinoflagellata	Alveolata	Eukaryota	Prorocentrales	0.01132	0.0072	0.01659	0.00618	0.00756	0.01328	0.02336	0.01115	0.00843	0.00339	0.00282	0.02434	0.00059	0.00596	0.00528	0.01607	0.01468	0.00965
	Prorocentrum cassubicum	Prorocentrum	Prorocentraceae	Prorocentrales	Dinophyceae	Dinoflagellata	Alveolata	Eukaryota	Prorocentrales	0.02992	0.02824	0.02993	0.02193	0.0225	0.02507	0.02194	0.01871	0.02292	0.02351	0.02299	0.02386	0.00827	0.00721	0.00651	0.01226	0.00983	0.01169
	Prorocentrum concavum	Prorocentrum	Prorocentraceae	Prorocentrales	Dinophyceae	Dinoflagellata	Alveolata	Eukaryota	Prorocentrales	0.00033	0.0009	0.00112	0.01549	0.00091	0.00069	0.00039	0.00098	0.00099	0.00083	0.00031	0.00097	0.00035	0.00034	0.00026	0.00099	0.00055	0.00046
	Prorocentrum consutum	Prorocentrum	Prorocentraceae	Prorocentrales	Dinophyceae	Dinoflagellata	Alveolata	Eukaryota	Prorocentrales	0.00039	0.00042	0.0003	0.00081	0.00057	0.00031	0.00045	0.00049	0.00037	0.00048	0.00049	0.00018	0.00047	0.00051	0.00167	0.00084	0.00022	0.00074
	Prorocentrum cordatum	Prorocentrum	Prorocentraceae	Prorocentrales	Dinophyceae	Dinoflagellata	Alveolata	Eukaryota	Prorocentrales	0.34618	0.40818	0.37421	0.28216	0.23028	0.23977	0.08586	0.05231	0.12809	0.04979	0.0695	0.05518	0.02198	0.02684	0.01981	0.01904	0.01789	0.02867
	Prorocentrum dentatum	Prorocentrum	Prorocentraceae	Prorocentrales	Dinophyceae	Dinoflagellata	Alveolata	Eukaryota	Prorocentrales	0.12957	0.15162	0.13898	0.11576	0.08585	0.10825	0.01836	0.01351	0.02621	0.01307	0.01895	0.0119	0.00455	0.00551	0.00457	0.00381	0.0053	0.00771
	Prorocentrum donghaiense	Prorocentrum	Prorocentraceae	Prorocentrales	Dinophyceae	Dinoflagellata	Alveolata	Eukaryota	Prorocentrales	0.24576	0.30126	0.27218	0.22051	0.1738	0.20752	0.03402	0.02571	0.04492	0.02475	0.02968	0.02313	0.0042	0.00852	0.00432	0.00225	0.0053	0.12297
	Prorocentrum emarginatum	Prorocentrum	Prorocentraceae	Prorocentrales	Dinophyceae	Dinoflagellata	Alveolata	Eukaryota	Prorocentrales	0.00066	0.00024	0.00053	0.00012	0.00062	0.0005	0.00019	0.00016	0.00025	0.00014	0.00018	0.00061	0.00018	0.00102	0.00035	0.00028	0.00033	0.00019
	Prorocentrum foraminosum	Prorocentrum	Prorocentraceae	Prorocentrales	Dinophyceae	Dinoflagellata	Alveolata	Eukaryota	Prorocentrales	0.05791	0.04438	0.09559	0.02211	0.0275	0.05512	0.04381	0.04247	0.0492	0.01887	0.01453	0.01596	0.00177	0.00448	0.00686	0.18483	0.12051	0.1072
	Prorocentrum fukuyoi	Prorocentrum	Prorocentraceae	Prorocentrales	Dinophyceae	Dinoflagellata	Alveolata	Eukaryota	Prorocentrales	0.00034	0.0003	0.00106	0.00043	0.00119	0.00012	0.00013	0.00032	0.00044	0.00035	0.00018	0.00018	0.0003	0.00039	0.00053	0.00014	0.00066	9e-05
	Prorocentrum glenanicum	Prorocentrum	Prorocentraceae	Prorocentrales	Dinophyceae	Dinoflagellata	Alveolata	Eukaryota	Prorocentrales	0.00381	0.00306	0.00384	0.00606	0.00211	0.00287	0.0026	0.00293	0.00285	0.00221	0.00215	0.00346	0.00224	0.00199	0.00264	0.00493	0.00331	0.00455
	Prorocentrum gracile	Prorocentrum	Prorocentraceae	Prorocentrales	Dinophyceae	Dinoflagellata	Alveolata	Eukaryota	Prorocentrales	0.13227	0.1665	0.15912	0.1418	0.11648	0.12858	0.02667	0.02823	0.03668	0.0168	0.01993	0.02143	0.0026	0.00437	0.0022	0.01184	0.00486	0.00575
	Prorocentrum hoffmannianum	Prorocentrum	Prorocentraceae	Prorocentrales	Dinophyceae	Dinoflagellata	Alveolata	Eukaryota	Prorocentrales	0.00062	0.00048	0.0006	0.00048	0.00057	0.00081	0	0.00024	0.00031	0.00021	0.00012	0.00036	6e-05	0.00023	0.00018	0.00042	0.00022	0.00028
	Prorocentrum leve	Prorocentrum	Prorocentraceae	Prorocentrales	Dinophyceae	Dinoflagellata	Alveolata	Eukaryota	Prorocentrales	0.00525	0.00336	0.00342	0.00263	0.0025	0.00381	0.00162	0.00139	0.00236	0.00166	0.00123	0.00553	0.00065	0.00142	0.00088	0.00098	0.00099	0.00297
	Prorocentrum lima	Prorocentrum	Prorocentraceae	Prorocentrales	Dinophyceae	Dinoflagellata	Alveolata	Eukaryota	Prorocentrales	0.00042	0.0006	0.00048	0.00048	0.00108	0.00061	0.00082	0.0017	0.00104	0.00105	0.00048	0.00096	0.00012	0.00069	0.00036	0.00042	0.00022	0.00056
	Prorocentrum maculosum	Prorocentrum	Prorocentraceae	Prorocentrales	Dinophyceae	Dinoflagellata	Alveolata	Eukaryota	Prorocentrales	6e-05	0.00042	0.0003	0.00018	0.00057	0.00025	6e-05	0.00024	0.00019	0.00035	0.00024	0.00024	0	0.00012	0	0	0	0
	Prorocentrum mexicanum	Prorocentrum	Prorocentraceae	Prorocentrales	Dinophyceae	Dinoflagellata	Alveolata	Eukaryota	Prorocentrales	0.32415	0.35224	0.37138	0.26136	0.2237	0.27674	0.12116	0.10911	0.12219	0.07411	0.09935	0.08838	0.01152	0.01015	0.01029	0.00959	0.0246	0.02886
	Prorocentrum micans	Prorocentrum	Prorocentraceae	Prorocentrales	Dinophyceae	Dinoflagellata	Alveolata	Eukaryota	Prorocentrales	0.83838	0.96414	0.90013	0.71838	0.55794	0.67495	0.12805	0.12009	0.18106	0.10314	0.11181	0.08487	0.01363	0.01742	0.01144	0.03058	0.04216	0.02887
	Prorocentrum nanum	Prorocentrum	Prorocentraceae	Prorocentrales	Dinophyceae	Dinoflagellata	Alveolata	Eukaryota	Prorocentrales	0.05752	0.04528	0.04393	0.04916	0.05324	0.03436	0.02739	0.01448	0.01462	0.00318	0.00638	0.00989	0.00047	0.00363	0.00264	0.00028	0.00497	0.00316
	Prorocentrum panamense	Prorocentrum	Prorocentraceae	Prorocentrales	Dinophyceae	Dinoflagellata	Alveolata	Eukaryota	Prorocentrales	0.00099	0.00108	0.00154	0.00156	0.00091	0.00374	0.00182	0.00057	0.00198	0.0009	0.00123	0.00188	0.00059	0.00108	0.00097	0.00381	0.00143	0.00102
	Prorocentrum pseudopanamense	Prorocentrum	Prorocentraceae	Prorocentrales	Dinophyceae	Dinoflagellata	Alveolata	Eukaryota	Prorocentrales	0.00116	0.00096	0.00059	0.00181	0.00074	0.00175	0.00344	0.00122	0.00149	0.00159	0.0038	0.00613	0.00053	0.0004	0.00079	0.00155	0.00232	0.00028
	Prorocentrum rhathymum	Prorocentrum	Prorocentraceae	Prorocentrales	Dinophyceae	Dinoflagellata	Alveolata	Eukaryota	Prorocentrales	0.6021	0.7332	0.66629	0.55821	0.42443	0.52442	0.0488	0.05296	0.09041	0.03955	0.05103	0.03102	0.00349	0.00181	0.0022	0.00408	0.00661	0.00362
	Prorocentrum shikokuense	Prorocentrum	Prorocentraceae	Prorocentrales	Dinophyceae	Dinoflagellata	Alveolata	Eukaryota	Prorocentrales	0.12222	0.15054	0.13686	0.10832	0.08386	0.10451	0.01642	0.0131	0.02138	0.01023	0.01453	0.01111	0.00236	0.00318	0.0022	0.00141	0.00177	0.00371
	Prorocentrum texanum	Prorocentrum	Prorocentraceae	Prorocentrales	Dinophyceae	Dinoflagellata	Alveolata	Eukaryota	Prorocentrales	0.15589	0.17459	0.15859	0.11407	0.09216	0.11212	0.01525	0.01619	0.02633	0.01217	0.01018	0.00735	0.00077	0.00068	0.00062	0.00042	0.00154	0.00074
	Prorocentrum triestinum	Prorocentrum	Prorocentraceae	Prorocentrales	Dinophyceae	Dinoflagellata	Alveolata	Eukaryota	Prorocentrales	0.39057	0.47496	0.44925	0.38861	0.31443	0.3512	0.06517	0.06395	0.08966	0.04383	0.05482	0.05044	0.0065	0.00783	0.0096	0.02382	0.0116	0.01086
	Prorocentrum tsawwassenense	Prorocentrum	Prorocentraceae	Prorocentrales	Dinophyceae	Dinoflagellata	Alveolata	Eukaryota	Prorocentrales	0.0053	0.00474	0.00455	0.00125	0.00205	0.00711	0.00461	0.00293	0.00719	0.00104	0.0138	0.0065	0.00018	0.00079	0.00238	0.00127	0.00154	0.00056
	Proterythropsis sp.	Proterythropsis	Warnowiaceae	Gymnodiniales	Dinophyceae	Dinoflagellata	Alveolata	Eukaryota	Gymnodiniales sensus stricto	1.29955	1.19295	1.25995	0.80883	0.85726	0.90275	1.20967	1.23582	1.16382	0.83446	0.84244	0.89713	0.01424	0.01045	0.01038	0.0117	0.03719	0.05244
	Protoceratium reticulatum	Protoceratium	Protoceratiaceae	Gonyaulacales	Dinophyceae	Dinoflagellata	Alveolata	Eukaryota	Gonyaulacales	0.00116	0.00072	0.00059	0.00049	0.00148	0.00099	0.00129	0.0013	0.00141	0.00076	0.0019	0.00133	0.03473	0.01595	0.00299	0.0007	0.03245	0.0117
	Protodinium simplex	Protodinium	Suessiaceae	Suessiales	Dinophyceae	Dinoflagellata	Alveolata	Eukaryota	Suessiales	0.10445	0.07605	0.078	0.20221	0.36142	0.22018	0.09443	0.14791	0.11873	0.05759	0.20336	0.14606	0.25152	0.2048	0.18049	0.01733	0.25348	0.18386
	Protoperidinium americanum	Protoperidinium	Protoperidiniaceae	Peridiniales	Dinophyceae	Dinoflagellata	Alveolata	Eukaryota	Peridiniales sensu stricto	0.00055	0.00012	0.001	0.00012	0.00062	0	6e-05	0.00024	0	0.00035	6e-05	0.00036	0	6e-05	0	0	0.00011	0
	Protoperidinium bipes	Protoperidinium	Protoperidiniaceae	Peridiniales	Dinophyceae	Dinoflagellata	Alveolata	Eukaryota	Peridiniales sensu stricto	0.05493	0.14958	0.07162	0.15667	0.03773	0.06516	0.00493	0.00089	0.01549	0.01763	0.01435	0.00813	0.00059	0.00074	0.00026	0.00085	0.00011	0.00492
	Protoperidinium claudicans	Protoperidinium	Protoperidiniaceae	Peridiniales	Dinophyceae	Dinoflagellata	Alveolata	Eukaryota	Peridiniales sensu stricto	0.00011	0	0	0	6e-05	0.00012	6e-05	0.00016	0.00025	0.00014	0.00018	0.00049	6e-05	0.00011	9e-05	0	0.00011	9e-05
	Protoperidinium conicum	Protoperidinium	Protoperidiniaceae	Peridiniales	Dinophyceae	Dinoflagellata	Alveolata	Eukaryota	Peridiniales sensu stricto	0.00343	0.00312	0.00301	0.00125	0.00153	0.00137	0.00259	0.00203	0.00223	0.00222	0.00202	0.0023	0.00154	0.00192	0.00176	0.0031	0.00419	0.00269
	Protoperidinium crassipes	Protoperidinium	Protoperidiniaceae	Peridiniales	Dinophyceae	Dinoflagellata	Alveolata	Eukaryota	Peridiniales sensu stricto	0.00012	0.00024	0.00018	6e-05	6e-05	6e-05	6e-05	8e-05	0.00018	7e-05	0	0.0006	0	6e-05	9e-05	0	0.00011	9e-05
	Protoperidinium denticulatum	Protoperidinium	Protoperidiniaceae	Peridiniales	Dinophyceae	Dinoflagellata	Alveolata	Eukaryota	Peridiniales sensu stricto	0	0	6e-05	0	0	6e-05	0	0	0	0	0	0	0	0	0	0	0	0
	Protoperidinium depressum	Protoperidinium	Protoperidiniaceae	Peridiniales	Dinophyceae	Dinoflagellata	Alveolata	Eukaryota	Peridiniales sensu stricto	6e-05	6e-05	0.00012	0.00025	0	6e-05	0	8e-05	0.00012	0.00028	0.00012	6e-05	0.00018	6e-05	0.00018	0.00014	0	0
	Protoperidinium divergens	Protoperidinium	Protoperidiniaceae	Peridiniales	Dinophyceae	Dinoflagellata	Alveolata	Eukaryota	Peridiniales sensu stricto	0.00017	0.00018	0.00012	0.00081	6e-05	0.00056	6e-05	0.00521	0.00025	0.00028	0.00018	0.00018	0	0.00011	0.00018	0.00014	0	0
	Protoperidinium elegans	Protoperidinium	Protoperidiniaceae	Peridiniales	Dinophyceae	Dinoflagellata	Alveolata	Eukaryota	Peridiniales sensu stricto	0	0.00036	0	0.0005	0.00011	0.00081	6e-05	0.00456	0.00012	7e-05	0.00012	0.00012	0	0	9e-05	0	0	9e-05
	Protoperidinium excentricum	Protoperidinium	Protoperidiniaceae	Peridiniales	Dinophyceae	Dinoflagellata	Alveolata	Eukaryota	Peridiniales sensu stricto	0.00066	0.00048	0.00065	0.00063	0.00029	0.00075	0.0011	0.00106	0.00099	0.00152	0.00208	0.00194	0.00183	0.00142	0.00158	0.00395	0.00463	0.00399
	Protoperidinium fukuyoi	Protoperidinium	Protoperidiniaceae	Peridiniales	Dinophyceae	Dinoflagellata	Alveolata	Eukaryota	Peridiniales sensu stricto	0.00099	0.00066	0.00047	0.00044	0.00034	0.00069	0.00026	0.00065	0.00025	0.00048	0.00049	0.00024	0.00035	0.00045	0.00044	0.00028	0.00044	0.00028
	Protoperidinium fusiforme	Protoperidinium	Protoperidiniaceae	Peridiniales	Dinophyceae	Dinoflagellata	Alveolata	Eukaryota	Peridiniales sensu stricto	0.00155	0.00012	0.00012	0.00019	0.00057	0.00031	0.00032	0.00033	0.00031	0.00035	0.00025	0.0003	0.00018	6e-05	0	0.00014	0	9e-05
	Protoperidinium leonis	Protoperidinium	Protoperidiniaceae	Peridiniales	Dinophyceae	Dinoflagellata	Alveolata	Eukaryota	Peridiniales sensu stricto	0.00056	0.00036	0.0009	6e-05	0	0.00018	0.00032	0.00024	6e-05	0.00014	6e-05	0.00012	0	0	0	0	0	0.00019
	Protoperidinium monovelum	Protoperidinium	Protoperidiniaceae	Peridiniales	Dinophyceae	Dinoflagellata	Alveolata	Eukaryota	Peridiniales sensu stricto	0.00061	0.00804	0.00077	0.00018	0.00062	0.00043	0.00065	0.00032	0.00049	0.00028	0.00037	0.00018	0.00012	6e-05	9e-05	0.00014	0.00011	0.00028
	Protoperidinium pallidum	Protoperidinium	Protoperidiniaceae	Peridiniales	Dinophyceae	Dinoflagellata	Alveolata	Eukaryota	Peridiniales sensu stricto	0.00784	0.0054	0.00969	0.03823	0.03648	0.01646	0.00169	0.00057	0.00205	0.00884	0.00331	0.00479	0.00024	0.00034	0.00053	0.00028	0.00099	0.00019
	Protoperidinium parthenopes	Protoperidinium	Protoperidiniaceae	Peridiniales	Dinophyceae	Dinoflagellata	Alveolata	Eukaryota	Peridiniales sensu stricto	0.00105	0	6e-05	0.00025	0.00051	0.00012	0.00013	0.00098	0.00012	0.00021	0.00012	0.00012	6e-05	0	0	0.00014	0	0
	Protoperidinium pellucidum	Protoperidinium	Protoperidiniaceae	Peridiniales	Dinophyceae	Dinoflagellata	Alveolata	Eukaryota	Peridiniales sensu stricto	0.03197	0.04085	0.02828	0.12749	0.07159	0.06441	0.00577	0.00016	0.00936	0.02911	0.01668	0.01142	0.00036	0.0004	0.00036	0.00042	0.00022	0.0013
	Protoperidinium pentagonum	Protoperidinium	Protoperidiniaceae	Peridiniales	Dinophyceae	Dinoflagellata	Alveolata	Eukaryota	Peridiniales sensu stricto	6e-05	0.00012	0.00012	0.00012	0	0.00019	0.00013	8e-05	6e-05	0	0	6e-05	0	0	0	0.00014	0.00011	0
	Protoperidinium punctulatum	Protoperidinium	Protoperidiniaceae	Peridiniales	Dinophyceae	Dinoflagellata	Alveolata	Eukaryota	Peridiniales sensu stricto	0.00546	0.00078	0.001	0.00562	0.00563	0.00474	0.00071	0.00081	0.00136	0.00062	0.00135	0.00249	0.00053	0.00125	0.00035	0.00098	0.00099	0.00121
	Protoperidinium thorianum	Protoperidinium	Protoperidiniaceae	Peridiniales	Dinophyceae	Dinoflagellata	Alveolata	Eukaryota	Peridiniales sensu stricto	6e-05	0	6e-05	0	0	0	0	0	0	0	6e-05	0	0	0	0	0	0	0
	Protoperidinium thulesense	Protoperidinium	Protoperidiniaceae	Peridiniales	Dinophyceae	Dinoflagellata	Alveolata	Eukaryota	Peridiniales sensu stricto	0.04726	0.04049	0.0405	0.01674	0.0709	0.0194	0.03322	0.03254	0.02683	0.03533	0.04109	0.07029	0.00066	0.00102	0.00071	0.00197	0.0011	0.00084
	Pseudadenoides kofoidii	Pseudadenoides	Peridiniales incertae sedis	Peridiniales	Dinophyceae	Dinoflagellata	Alveolata	Eukaryota	Uncertain Thecate Dinophyceae	0.06387	0.05314	0.05019	0.01424	0.01114	0.01129	0.00935	0.01009	0.01345	0.00449	0.00626	0.00401	0.00035	0.00057	0.00035	0.00042	0.00022	0.00074
	Pseudophalacroma nasutum	Pseudophalacroma	Dinophysiaceae	Dinophysiales	Dinophyceae	Dinoflagellata	Alveolata	Eukaryota	Dinophysiales	0.00237	0.0021	0.00349	0.00324	0.00278	0.00386	0.00668	0.00147	0.00545	0.00201	0.00356	0.00752	0.00165	0.00282	0.00273	0.00168	0.00187	0.00604
	Pseudophalacroma sp.	Pseudophalacroma	Dinophysiaceae	Dinophysiales	Dinophyceae	Dinoflagellata	Alveolata	Eukaryota	Dinophysiales	0	6e-05	6e-05	0	6e-05	0	6e-05	0	6e-05	7e-05	6e-05	0	6e-05	0	0.00018	0	0	0
	Ptychodiscus noctiluca	Ptychodiscus	Ptychodiscaceae	Dinophyceae ordo incertae sedis	Dinophyceae	Dinoflagellata	Alveolata	Eukaryota	Ptychodiscales	0.0164	0.00864	0.01576	0.00662	0.00517	0.00917	0.01097	0.00952	0.01543	0.01528	0.01196	0.01657	0.01595	0.01714	0.01382	0.01311	0.0117	0.01132
	Pyrocystis lunula	Pyrocystis	Pyrocystaceae	Gonyaulacales	Dinophyceae	Dinoflagellata	Alveolata	Eukaryota	Gonyaulacales	0.00138	0.00114	0.00153	0.00118	0.00182	0.00112	0.00083	0.00033	0.00093	0.0007	0.00079	0.0009	0.0006	0.00091	0.00977	0.00225	0.02604	0.00176
	Pyrocystis noctiluca	Pyrocystis	Pyrocystaceae	Gonyaulacales	Dinophyceae	Dinoflagellata	Alveolata	Eukaryota	Gonyaulacales	0.00044	0.00018	0.00024	6e-05	0.00068	0.00019	0.00032	0.00016	0.00012	7e-05	0.00025	0.00024	0.00012	0	0	0	0	9e-05
	Pyrocystis sp.	Pyrocystis	Pyrocystaceae	Gonyaulacales	Dinophyceae	Dinoflagellata	Alveolata	Eukaryota	Gonyaulacales	0.00039	0.0003	0.00018	0.00025	0.00028	0.00056	0.00013	0.00016	0.00019	0.00021	0.00049	0.00012	0	6e-05	0.00414	0.00042	0.00011	0.00037
	Pyrodinium bahamense var. bahamense	Pyrodinium	Goniodomataceae	Gonyaulacales	Dinophyceae	Dinoflagellata	Alveolata	Eukaryota	Gonyaulacales	0.00132	0.00132	0.00195	0.00231	0.00057	0.0005	0.00019	0.0022	0.00081	0.00041	0.00147	0.00146	0.00018	0.0004	9e-05	0	0.00055	0.00065
	Pyrodinium bahamense var. compressum	Pyrodinium	Goniodomataceae	Gonyaulacales	Dinophyceae	Dinoflagellata	Alveolata	Eukaryota	Gonyaulacales	0.00426	0.00432	0.00384	0.00738	0.00291	0.00243	0.00116	0.00537	0.00347	0.00132	0.00521	0.00703	0.00048	0.00107	0.00185	0.00014	0.00022	0.00036
	Pyrophacus steinii	Pyrophacus	Pyrophacaceae	Gonyaulacales	Dinophyceae	Dinoflagellata	Alveolata	Eukaryota	Gonyaulacales	0.00022	0.00012	0.00018	0.00044	0.00017	0.00012	0.00013	0.00016	0	0.00021	0	6e-05	0	6e-05	9e-05	0	0.00022	0
	Qia lebouriae	Qia	Diplopsalidaceae	Peridiniales	Dinophyceae	Dinoflagellata	Alveolata	Eukaryota	Peridiniales sensu stricto	0.00083	0.00054	0.00094	0.00037	0.00051	0.00094	0.00026	0.00024	0.00062	0.00048	0.00043	6e-05	0.00047	0.00068	0.00035	0.00169	0.00077	0.0013
	Roscoffia capitata	Roscoffia	Podolampadaceae	Peridiniales	Dinophyceae	Dinoflagellata	Alveolata	Eukaryota	Podolampadaceae	0.14574	0.13903	0.15127	0.14774	0.14034	0.15577	0.08528	0.03409	0.06605	0.05164	0.0739	0.06477	0.02948	0.02809	0.02332	0.00747	0.0053	0.00668
	Rufusiella insignis	Rufusiella	Phytodiniaceae	Dinophyceae ordo incertae sedis	Dinophyceae	Dinoflagellata	Alveolata	Eukaryota	Uncertain Thecate Dinophyceae	0.00028	0.00024	0.00083	0.00037	0.00023	0.00062	0.00026	0.00049	0.00248	0.00028	0.00031	0.00049	0.00018	0.0004	0.00044	0.00056	0.00022	0.00028
	Sabulodinium undulatum	Sabulodinium	Peridiniales incertae sedis	Peridiniales	Dinophyceae	Dinoflagellata	Alveolata	Eukaryota	Uncertain Thecate Dinophyceae	0.00525	0.00576	0.00715	0.0068	0.00597	0.00811	0.00201	0.00692	0.00316	0.00152	0.00178	0.00158	0.00319	0.00062	0.00194	0.00112	0.00176	0.00065
	Scrippsiella acuminata	Scrippsiella	Thoracosphaeraceae	Peridiniales	Dinophyceae	Dinoflagellata	Alveolata	Eukaryota	Thoracosphaeraceae	0.25443	0.24933	0.23079	0.18508	0.14903	0.15919	0.13947	0.14286	0.13844	0.15078	0.16202	0.12808	0.01738	0.02826	0.01469	0.03144	0.04227	0.03489
	Scrippsiella erinaceus	Scrippsiella	Thoracosphaeraceae	Peridiniales	Dinophyceae	Dinoflagellata	Alveolata	Eukaryota	Thoracosphaeraceae	0.04593	0.04432	0.04534	0.03098	0.28397	0.04496	0.04206	0.04052	0.072	0.04279	0.04495	0.10744	0.00213	0.00284	0.00185	0.00296	0.00254	0.00445
	Scrippsiella precaria	Scrippsiella	Thoracosphaeraceae	Peridiniales	Dinophyceae	Dinoflagellata	Alveolata	Eukaryota	Thoracosphaeraceae	0.04212	0.04474	0.0444	0.03267	0.03142	0.02962	0.02921	0.03263	0.02342	0.03208	0.03569	0.03084	0.00337	0.00414	0.00378	0.0079	0.01037	0.00975
	Scrippsiella sp.	Scrippsiella	Thoracosphaeraceae	Peridiniales	Dinophyceae	Dinoflagellata	Alveolata	Eukaryota	Thoracosphaeraceae	2.42697	2.66405	2.41523	1.91744	1.89968	1.93015	1.96117	1.94685	1.76895	1.87406	1.98655	1.75245	0.14154	0.14228	0.10877	0.2363	0.25128	0.26125
	Scrippsiella sweeneyae	Scrippsiella	Thoracosphaeraceae	Peridiniales	Dinophyceae	Dinoflagellata	Alveolata	Eukaryota	Thoracosphaeraceae	0.07624	0.0836	0.07462	0.05566	0.04897	0.053	0.05289	0.05386	0.04927	0.05884	0.06212	0.05124	0.00798	0.00902	0.01056	0.01099	0.01964	0.01272
	Sinophysis ebriola	Sinophysis	Dinophysiaceae	Dinophysiales	Dinophyceae	Dinoflagellata	Alveolata	Eukaryota	Dinophysiales	0.75933	0.75163	0.75107	0.77354	0.75579	0.71374	0.07373	0.09748	0.09561	0.0755	0.07555	0.07861	0.00118	0.0017	0.00115	0.00127	0.00055	0.00316
	Sinophysis grandis	Sinophysis	Dinophysiaceae	Dinophysiales	Dinophyceae	Dinoflagellata	Alveolata	Eukaryota	Dinophysiales	0.00365	0.00252	0.00378	0.01274	0.03914	0.0212	0.00141	0.0013	0.11439	0.00035	0.0006	0.00327	0.00462	0.00142	0.00256	0.0007	0.00187	0.00409
	Sinophysis microcephala	Sinophysis	Dinophysiaceae	Dinophysiales	Dinophyceae	Dinoflagellata	Alveolata	Eukaryota	Dinophysiales	0.13034	0.00042	0.02828	0.00031	0.00045	0.00031	0.00026	0.00041	0.00031	0.00041	0.00049	0.00049	0.00053	0.00539	0.00053	0.00282	0.00143	0.00186
	Sinophysis stenosoma	Sinophysis	Dinophysiaceae	Dinophysiales	Dinophyceae	Dinoflagellata	Alveolata	Eukaryota	Dinophysiales	0.03489	0.02136	0.20304	0.02036	0.01756	0.02345	0.0037	0.00545	0.00954	0.00436	0.00558	0.01008	0.00159	0.01243	0.00193	0.00098	0.00176	0.00186
	Sinophysis verruculosa	Sinophysis	Dinophysiaceae	Dinophysiales	Dinophyceae	Dinoflagellata	Alveolata	Eukaryota	Dinophysiales	0.00149	0.00372	0.0059	0.00487	0.00494	0.00449	0.00162	0.00114	0.00285	0.00346	0.00288	0.00395	0.00154	0.00255	0.00264	0.00352	0.00353	0.00278
	Spiniferodinium galeiforme	Spiniferodinium	Gymnodiniaceae	Gymnodiniales	Dinophyceae	Dinoflagellata	Alveolata	Eukaryota	Gymnodiniales sensus stricto	0.10097	0.1157	0.10846	0.09346	0.06756	0.08805	0.27984	0.21276	0.2654	0.16889	0.14737	0.17476	0.00248	0.00306	0.00264	0.00366	0.00187	0.00464
	Spiniferodinium palauense	Spiniferodinium	Gymnodiniaceae	Gymnodiniales	Dinophyceae	Dinoflagellata	Alveolata	Eukaryota	Gymnodiniales sensus stricto	0.00331	0.0024	0.0039	0.00325	0.0017	0.00324	0.00357	0.00179	0.00353	0.00152	0.00086	0.00121	6e-05	0.00011	0.00035	0	0	9e-05
	Spiniferodinium palustre	Spiniferodinium	Gymnodiniaceae	Gymnodiniales	Dinophyceae	Dinoflagellata	Alveolata	Eukaryota	Gymnodiniales sensus stricto	0.00221	0.00162	0.00325	0.002	0.00057	0.00131	0.00305	0.00122	0.00248	0.00055	0.00098	0.00079	0.00012	6e-05	9e-05	0	0	0
	Stoeckeria algicida	Stoeckeria	Thoracosphaeraceae	Peridiniales	Dinophyceae	Dinoflagellata	Alveolata	Eukaryota	Thoracosphaeraceae	0.09484	0.08589	0.13922	0.10863	0.13028	0.11692	0.09754	0.08372	0.10026	0.05338	0.04887	0.04856	0.00271	0.00449	0.00431	0.01466	0.03289	0.06488
	Stoeckeria changwonensis	Stoeckeria	Thoracosphaeraceae	Peridiniales	Dinophyceae	Dinoflagellata	Alveolata	Eukaryota	Thoracosphaeraceae	0.15424	0.15396	0.13232	0.14848	0.15727	0.14148	0.02791	0.03278	0.02763	0.01666	0.01423	0.01785	0.00142	0.0017	0.00114	0.00282	0.00552	0.00343
	Stylodinium littorale	Stylodinium	Phytodiniaceae	Dinophyceae ordo incertae sedis	Dinophyceae	Dinoflagellata	Alveolata	Eukaryota	Uncertain Thecate Dinophyceae	0.00116	0.00024	0.00094	0.00094	0.0021	0.00106	0.00091	0.00146	0.00105	0.00131	0.00166	0.00194	0.00047	0.00068	0.00088	0.00042	0.00044	0.00046
	Symbiodinium californium	Symbiodinium	Suessiaceae	Suessiales	Dinophyceae	Dinoflagellata	Alveolata	Eukaryota	Suessiales	0.06255	0.05812	0.04794	0.06853	0.08858	0.08138	0.22488	0.18331	0.19475	0.31305	0.39678	0.41648	0.00213	0.0017	0.00106	0.00381	0.01081	0.00325
	Symbiodinium corculorum	Symbiodinium	Suessiaceae	Suessiales	Dinophyceae	Dinoflagellata	Alveolata	Eukaryota	Suessiales	0.00232	0.00318	0.00283	0.00275	0.00136	0.00262	0.00175	0.00114	0.00192	0.00111	0.00196	0.00158	0.00148	0.0017	0.00396	0.01043	0.00618	0.0077
	Symbiodinium goreaui	Symbiodinium	Suessiaceae	Suessiales	Dinophyceae	Dinoflagellata	Alveolata	Eukaryota	Suessiales	0.00171	0.00114	0.00254	0.00131	0.00284	0.001	0.00091	0.00081	0.00112	0.00069	0.00123	0.00152	0	0.00017	0.00185	0.00042	0.00033	0.00019
	Symbiodinium kawagutii	Symbiodinium	Suessiaceae	Suessiales	Dinophyceae	Dinoflagellata	Alveolata	Eukaryota	Suessiales	0.00348	0.00174	0.00171	0.00319	0.00244	0.00118	0.00266	0.00195	0.00242	0.002	0.00619	0.00595	0.00041	0.00045	0.00053	0.00042	0.00066	0.00074
	Symbiodinium meandrinae	Symbiodinium	Suessiaceae	Suessiales	Dinophyceae	Dinoflagellata	Alveolata	Eukaryota	Suessiales	0.00265	0.00204	0.00224	0.00344	0.00506	0.00711	0.00039	0.00114	0.00068	0.00035	0.00049	0.00097	0.00047	0.00051	0.00062	0.00169	0.00088	0.00065
	Symbiodinium microadriaticum	Symbiodinium	Suessiaceae	Suessiales	Dinophyceae	Dinoflagellata	Alveolata	Eukaryota	Suessiales	0.00404	0.00618	0.00813	0.00662	0.01039	0.00667	0.00636	0.00774	0.00732	0.0065	0.00864	0.0097	0.00367	0.0059	0.01865	0.0148	0.01301	0.01801
	Symbiodinium pilosum	Symbiodinium	Suessiaceae	Suessiales	Dinophyceae	Dinoflagellata	Alveolata	Eukaryota	Suessiales	0.00072	0.0003	0.00047	0.00037	0.0004	0.00019	0.00065	8e-05	0.0005	0.00028	0.00025	0.00115	0.00614	0.00715	0.0066	0.00169	0.01137	0.01578
	Symbiodinium sp.	Symbiodinium	Suessiaceae	Suessiales	Dinophyceae	Dinoflagellata	Alveolata	Eukaryota	Suessiales	0.22967	0.27711	0.31218	0.21165	0.2517	0.288	0.27194	0.26964	0.26559	0.2189	0.31253	0.26731	0.11523	0.16517	0.24417	0.43992	0.39663	0.47895
	Symbiodinium sp. Clade A	Symbiodinium	Suessiaceae	Suessiales	Dinophyceae	Dinoflagellata	Alveolata	Eukaryota	Suessiales	0.0234	0.02502	0.03152	0.0163	0.01351	0.02238	0.02875	0.0139	0.01928	0.01273	0.01373	0.01626	0.00946	0.0163	0.01946	0.06641	0.04976	0.05188
	Symbiodinium sp. Clade B	Symbiodinium	Suessiaceae	Suessiales	Dinophyceae	Dinoflagellata	Alveolata	Eukaryota	Suessiales	0.00149	0.00162	0.00159	0.00174	0.00835	0.00243	0.00539	0.00537	0.0083	0.00594	0.00987	0.0085	0.00349	0.00448	0.00959	0.00084	0.00618	0.01095
	Symbiodinium sp. Clade C	Symbiodinium	Suessiaceae	Suessiales	Dinophyceae	Dinoflagellata	Alveolata	Eukaryota	Suessiales	0.26498	0.26595	0.24921	0.13953	0.14766	0.13541	0.07844	0.07249	0.10192	0.05823	0.05806	0.07678	0.02076	0.02593	0.04224	0.028	0.02183	0.02248
	Symbiodinium sp. Clade C2	Symbiodinium	Suessiaceae	Suessiales	Dinophyceae	Dinoflagellata	Alveolata	Eukaryota	Suessiales	0.04406	0.04342	0.03507	0.07865	0.0842	0.06597	0.18069	0.20943	0.15244	0.26693	0.34631	0.31134	0.00106	0.00107	0.00255	0.0014	0.00861	0.00158
	Symbiodinium sp. Clade D	Symbiodinium	Suessiaceae	Suessiales	Dinophyceae	Dinoflagellata	Alveolata	Eukaryota	Suessiales	0.00795	0.00714	0.00886	0.014	0.00568	0.00773	0.00584	0.00659	0.0241	0.00664	0.00993	0.05644	0.0026	0.00273	0.0037	0.00789	0.00629	0.00595
	Symbiodinium sp. Clade E	Symbiodinium	Suessiaceae	Suessiales	Dinophyceae	Dinoflagellata	Alveolata	Eukaryota	Suessiales	0.00547	0.00546	0.00572	0.00405	0.00522	0.00474	0.00344	0.00383	0.00434	0.00222	0.00718	0.00467	0.00095	0.00175	0.00379	0.00127	0.00165	0.00158
	Takayama acrotrocha	Takayama	Kareniaceae	Gymnodiniales	Dinophyceae	Dinoflagellata	Alveolata	Eukaryota	Kareniaceae	0.1703	0.18341	0.2034	0.16748	0.16966	0.18346	0.13441	0.117	0.13341	0.07308	0.07942	0.08152	0.00898	0.00806	0.00836	0.032	0.03907	0.03072
	Takayama pulchellum	Takayama	Kareniaceae	Gymnodiniales	Dinophyceae	Dinoflagellata	Alveolata	Eukaryota	Kareniaceae	0.63197	0.75817	0.76802	0.72525	0.5413	0.64297	0.52381	0.43936	0.51393	0.28346	0.2921	0.3227	0.05452	0.05584	0.04717	0.226	0.24797	0.21755
	Testudodinium corrugatum	Testudodinium	Gymnodiniaceae	Gymnodiniales	Dinophyceae	Dinoflagellata	Alveolata	Eukaryota	Uncertain Naked Dinophyceae	0.00056	0.00024	0.00136	0.00043	0.00012	0.00068	0.00038	0.00285	0.00211	0.0011	0.00036	0.06774	0.00054	0.00079	0.00132	0.00042	0.0011	0.00038
	Testudodinium maedaense	Testudodinium	Gymnodiniaceae	Gymnodiniales	Dinophyceae	Dinoflagellata	Alveolata	Eukaryota	Uncertain Naked Dinophyceae	0.00033	0.00024	0.00035	0.00019	0.00023	0.00025	0.00039	8e-05	0.00062	0.00055	0.00031	0.00036	0.00047	0.00017	0.00097	0.00014	0.00022	0.00037
	Testudodinium sp.	Testudodinium	Gymnodiniaceae	Gymnodiniales	Dinophyceae	Dinoflagellata	Alveolata	Eukaryota	Uncertain Naked Dinophyceae	0.00022	0.00024	0.00047	0.00131	0.00011	0.00056	0.00039	0.00041	0.00056	0.00277	0.00012	0.00055	0.00018	0.00051	0.00167	0	0.00077	0.00019
	Testudodinium testudo	Testudodinium	Gymnodiniaceae	Gymnodiniales	Dinophyceae	Dinoflagellata	Alveolata	Eukaryota	Uncertain Naked Dinophyceae	0.00088	0.00114	0.001	0.00069	0.0008	0.00056	6e-05	0.00024	0.00124	0.00069	0.00018	0.00036	0.00047	0.00028	0.00211	0.00085	0.00044	0.00028
	Thecadinium inclinatum	Thecadinium	Thecadiniaceae	Gonyaulacales	Dinophyceae	Dinoflagellata	Alveolata	Eukaryota	Uncertain Thecate Dinophyceae	0.00011	0.00012	0.00041	0.003	0.00244	0.00268	0.00019	0.00683	0.00056	0.00028	0.00025	0.00018	0.00012	0	9e-05	0.00014	0.00011	9e-05
	Thecadinium kofoidii	Thecadinium	Thecadiniaceae	Gonyaulacales	Dinophyceae	Dinoflagellata	Alveolata	Eukaryota	Uncertain Thecate Dinophyceae	0.00949	0.01002	0.00762	0.00855	0.01131	0.0222	0.00532	0.00578	0.01618	0.00767	0.02331	0.02028	0.00644	0.02656	0.00634	0.02269	0.00573	0.01272
	Thecadinium yashimaense	Thecadinium	Thecadiniaceae	Gonyaulacales	Dinophyceae	Dinoflagellata	Alveolata	Eukaryota	Uncertain Thecate Dinophyceae	0.0021	0.00168	0.0026	0.00275	0.00324	0.00268	0.00104	0.00708	0.0013	0.00048	0.00049	0.00073	0.00053	0.00045	0.00062	0.00042	0.00011	0.00046
	Theleodinium calcisporum	Theleodinium	Thoracosphaeraceae	Peridiniales	Dinophyceae	Dinoflagellata	Alveolata	Eukaryota	Thoracosphaeraceae	0.34999	0.36424	0.39534	0.34869	0.33443	0.36934	0.22358	0.21903	0.26812	0.15106	0.1424	0.15346	0.01542	0.016	0.01197	0.04385	0.06169	0.06506
	Thoracosphaera heimii	Thoracosphaera	Thoracosphaeraceae	Peridiniales	Dinophyceae	Dinoflagellata	Alveolata	Eukaryota	Thoracosphaeraceae	0.00188	0.00306	0.00331	0.00068	0.00376	0.00324	0.00129	0.00179	0.00274	0.002	0.00122	0.00243	0.00018	0.05045	0.00316	0.00112	0.00099	0.00148
	Tintinnophagus acutus	Tintinnophagus	Thoracosphaeraceae	Peridiniales	Dinophyceae	Dinoflagellata	Alveolata	Eukaryota	Thoracosphaeraceae	0.02755	0.02873	0.03584	0.01624	0.01193	0.02625	0.0146	0.01521	0.02206	0.01521	0.00901	0.01062	0.00142	0.00079	0.0015	0.00113	0.00077	0.00176
	Togula britannica	Togula	Gymnodiniaceae	Gymnodiniales	Dinophyceae	Dinoflagellata	Alveolata	Eukaryota	Uncertain Naked Dinophyceae	0.00011	0.00018	0.00018	0.00012	0.00011	0.00044	0	0.00016	0.00025	7e-05	0.00012	0	0	0	0.00026	0.00028	0.00011	0.00019
	Togula jolla	Togula	Gymnodiniaceae	Gymnodiniales	Dinophyceae	Dinoflagellata	Alveolata	Eukaryota	Uncertain Naked Dinophyceae	0.00022	0.00012	0.00012	6e-05	0.00017	0.00037	6e-05	0	0.00031	0.00014	0.00031	0.00012	0.00012	0	0	0.00014	0.00022	0.00037
	Togula sp.	Togula	Gymnodiniaceae	Gymnodiniales	Dinophyceae	Dinoflagellata	Alveolata	Eukaryota	Uncertain Naked Dinophyceae	0.00132	0.00108	0.00189	0.00187	0.00273	0.00617	0.00026	0.00098	0.00025	0.00028	0.00012	0.00073	0	6e-05	9e-05	0	0.00011	0
	Torodinium robustum	Torodinium	Torodiniaceae	Gymnodiniales	Dinophyceae	Dinoflagellata	Alveolata	Eukaryota	Torodiniales	0.00287	0.00288	0.00502	0.00418	0.0083	0.00281	0.00442	0.00349	0.00458	0.0011	0.01301	0.00194	6e-05	0.00051	0.00211	0.00014	0.00055	0.00018
	Torodinium teredo	Torodinium	Torodiniaceae	Gymnodiniales	Dinophyceae	Dinoflagellata	Alveolata	Eukaryota	Torodiniales	0.00188	0.00222	0.0036	0.00156	0.00159	0.0023	0.00188	0.00196	0.0021	0.00096	0.00245	0.00158	0.00018	0.00096	0.00203	0.00028	0.00055	9e-05
	Tovellia aveirensis	Tovellia	Tovelliaceae	Dinophyceae ordo incertae sedis	Dinophyceae	Dinoflagellata	Alveolata	Eukaryota	Tovelliaceae	0.00033	0.00048	0.00059	0.00031	0.00034	0.0005	0.00065	0.00081	0.00025	7e-05	0.00012	0.00018	6e-05	0.00028	0.00044	0.00014	0.00011	9e-05
	Tripos arietinus	Tripos	Ceratiaceae	Gonyaulacales	Dinophyceae	Dinoflagellata	Alveolata	Eukaryota	Gonyaulacales	0	0	0	0	0	0	0	0	6e-05	0	0	0	0	6e-05	9e-05	0	0	0
	Tripos azoricus	Tripos	Ceratiaceae	Gonyaulacales	Dinophyceae	Dinoflagellata	Alveolata	Eukaryota	Gonyaulacales	6e-05	0	0	0	0	0	0	0	6e-05	0	6e-05	0	0	6e-05	0	0.00014	0	0
	Tripos candelabrus	Tripos	Ceratiaceae	Gonyaulacales	Dinophyceae	Dinoflagellata	Alveolata	Eukaryota	Gonyaulacales	0	0	0	0	0	0	0	0	6e-05	0	0	0	0	0.00011	0.00035	0	0	0
	Tripos concilians	Tripos	Ceratiaceae	Gonyaulacales	Dinophyceae	Dinoflagellata	Alveolata	Eukaryota	Gonyaulacales	0.00012	0	0	0	0	0	0	0	6e-05	7e-05	0	0	0	0	0.00035	0	0	0
	Tripos contrarius	Tripos	Ceratiaceae	Gonyaulacales	Dinophyceae	Dinoflagellata	Alveolata	Eukaryota	Gonyaulacales	0	0	0	0	0	0	0	0	0	0	0.00012	0	0	0.00017	0	0	0	0
	Tripos declinatus	Tripos	Ceratiaceae	Gonyaulacales	Dinophyceae	Dinoflagellata	Alveolata	Eukaryota	Gonyaulacales	6e-05	0	0	0	6e-05	0	0	0	0	0	6e-05	0	0	0.00017	9e-05	0	0	0
	Tripos digitatus	Tripos	Ceratiaceae	Gonyaulacales	Dinophyceae	Dinoflagellata	Alveolata	Eukaryota	Gonyaulacales	0.00017	0	6e-05	0	0.00011	0	0	0	6e-05	0	0.00012	0	0	0.00023	0	0	0.00011	0
	Tripos euarcuatus	Tripos	Ceratiaceae	Gonyaulacales	Dinophyceae	Dinoflagellata	Alveolata	Eukaryota	Gonyaulacales	0	0	0	0	0	0	0	0	0	0	6e-05	0	0	6e-05	9e-05	0	0	0
	Tripos extensus	Tripos	Ceratiaceae	Gonyaulacales	Dinophyceae	Dinoflagellata	Alveolata	Eukaryota	Gonyaulacales	0.00011	6e-05	0.00012	6e-05	0	0	6e-05	8e-05	0.00012	7e-05	0	0.00012	6e-05	0.00023	9e-05	0	0.00011	0
	Tripos furca	Tripos	Ceratiaceae	Gonyaulacales	Dinophyceae	Dinoflagellata	Alveolata	Eukaryota	Gonyaulacales	0.00028	0.00666	0.0003	0.00012	6e-05	0.00019	0.00013	0.00016	0.00204	0.00035	0.00031	0.0003	0.00018	0.00063	0.00044	0	0.00397	9e-05
	Tripos fusus	Tripos	Ceratiaceae	Gonyaulacales	Dinophyceae	Dinoflagellata	Alveolata	Eukaryota	Gonyaulacales	0.00034	0.0003	0.00018	0.00018	0.00034	0.00025	6e-05	8e-05	0.00044	0.00028	0.00018	0.0003	0.00018	0.00023	0.00018	0.00028	0.00022	0.00018
	Tripos gravidus	Tripos	Ceratiaceae	Gonyaulacales	Dinophyceae	Dinoflagellata	Alveolata	Eukaryota	Gonyaulacales	0	0	6e-05	0	0.00023	0	0	8e-05	0.00012	0.00014	6e-05	0.00012	0	0.00011	0	0	0.00011	0
	Tripos hexacanthus	Tripos	Ceratiaceae	Gonyaulacales	Dinophyceae	Dinoflagellata	Alveolata	Eukaryota	Gonyaulacales	6e-05	6e-05	0	0	0	0	0	0	0	0	6e-05	0	0	0	0	0	0	9e-05
	Tripos horridus	Tripos	Ceratiaceae	Gonyaulacales	Dinophyceae	Dinoflagellata	Alveolata	Eukaryota	Gonyaulacales	6e-05	0	0	0	0	0	0	0	0	0	0	6e-05	0	0.00028	0	0	0	0
	Tripos kofoidii	Tripos	Ceratiaceae	Gonyaulacales	Dinophyceae	Dinoflagellata	Alveolata	Eukaryota	Gonyaulacales	6e-05	0	0	0	6e-05	0	0	0	0	0	0.00012	0	0	0.00017	0	0	0	0
	Tripos limulus	Tripos	Ceratiaceae	Gonyaulacales	Dinophyceae	Dinoflagellata	Alveolata	Eukaryota	Gonyaulacales	0.00011	0	0	0	6e-05	0	0	0	0	0	0	0	0	0.00011	0.00018	0	0	0
	Tripos longipes	Tripos	Ceratiaceae	Gonyaulacales	Dinophyceae	Dinoflagellata	Alveolata	Eukaryota	Gonyaulacales	0.00077	0.00282	0.00077	0.00456	0	0.00162	0.00331	0.00252	0.00626	0.00235	0.00018	0.00225	0.0036	0.00102	0.00097	0	0.00331	0.00204
	Tripos massiliensis	Tripos	Ceratiaceae	Gonyaulacales	Dinophyceae	Dinoflagellata	Alveolata	Eukaryota	Gonyaulacales	6e-05	0	0.00012	0	6e-05	0	6e-05	8e-05	0.00019	7e-05	0.00012	0	0.00012	0.00028	9e-05	0	0	0
	Tripos minutus	Tripos	Ceratiaceae	Gonyaulacales	Dinophyceae	Dinoflagellata	Alveolata	Eukaryota	Gonyaulacales	0	0	0	0	0	0	0	0	0	0	0	0	0	0	0.00018	0	0	0
	Tripos paradoxides	Tripos	Ceratiaceae	Gonyaulacales	Dinophyceae	Dinoflagellata	Alveolata	Eukaryota	Gonyaulacales	0	0	0	0	6e-05	0	0	0	0	0	0	6e-05	0	0	0	0	0	0
	Tripos petersenii	Tripos	Ceratiaceae	Gonyaulacales	Dinophyceae	Dinoflagellata	Alveolata	Eukaryota	Gonyaulacales	0	0	0	0	0	0	0	0	6e-05	0	6e-05	0	0	0.00017	9e-05	0	0	0
	Tripos platycornis	Tripos	Ceratiaceae	Gonyaulacales	Dinophyceae	Dinoflagellata	Alveolata	Eukaryota	Gonyaulacales	0	0	0	0	0	6e-05	0	0	6e-05	0	0	0	0	6e-05	0	0	0	0
	Tripos symmetricus	Tripos	Ceratiaceae	Gonyaulacales	Dinophyceae	Dinoflagellata	Alveolata	Eukaryota	Gonyaulacales	0	0	0	0	0	0	0	0	0	0	0	0	0	0.00023	0.00026	0.00014	0	9e-05
	Tripos tenuis	Tripos	Ceratiaceae	Gonyaulacales	Dinophyceae	Dinoflagellata	Alveolata	Eukaryota	Gonyaulacales	0.00138	0.00378	0.00071	0.002	0	0.00075	0.00746	0.00285	0.00545	0.00574	0.00012	0.0051	0.0088	0.01969	0.00211	0	0.00331	0.00269
	Triposolenia bicornis	Triposolenia	Amphisoleniaceae	Dinophysiales	Dinophyceae	Dinoflagellata	Alveolata	Eukaryota	Dinophysiales	0	6e-05	0	0.00012	0.00012	0	0	0.00016	0	7e-05	6e-05	6e-05	0	0.00045	0.00027	0	0	9e-05
	Unruhdinium jiulongensis	Unruhdinium	Kryptoperidiniaceae	Peridiniales	Dinophyceae	Dinoflagellata	Alveolata	Eukaryota	Kryptoperidiniaceae	0.19156	0.19505	0.1799	0.20127	0.18755	0.16955	0.02356	0.0253	0.03086	0.02669	0.03005	0.02282	0.00236	0.0025	0.00176	0.00367	0.00331	0.00306
	Unruhdinium kevei	Unruhdinium	Kryptoperidiniaceae	Peridiniales	Dinophyceae	Dinoflagellata	Alveolata	Eukaryota	Kryptoperidiniaceae	0.0689	0.05674	0.0679	0.11214	0.12983	0.14523	0.01506	0.01351	0.01493	0.00864	0.02987	0.01529	0.01648	0.02253	0.01241	0.01113	0.01169	0.01272
	Unruhdinium minima	Unruhdinium	Kryptoperidiniaceae	Peridiniales	Dinophyceae	Dinoflagellata	Alveolata	Eukaryota	Kryptoperidiniaceae	0.00055	0.00042	0.00089	0.0005	0.0004	0.0005	0.00058	0.00024	0.00229	0.00069	0.00037	0.00176	0.0003	0.00068	0.00035	0.00028	0.00022	0.00019
	Unruhdinium niei	Unruhdinium	Kryptoperidiniaceae	Peridiniales	Dinophyceae	Dinoflagellata	Alveolata	Eukaryota	Kryptoperidiniaceae	0.16981	0.16806	0.15941	0.17835	0.16545	0.15708	0.02207	0.02124	0.02454	0.02067	0.026	0.02216	0.00183	0.00182	0.00194	0.00381	0.00342	0.0039
	Unruhdinium penardii	Unruhdinium	Kryptoperidiniaceae	Peridiniales	Dinophyceae	Dinoflagellata	Alveolata	Eukaryota	Kryptoperidiniaceae	0.17118	0.15906	0.19407	0.13768	0.11761	0.14192	0.06678	0.06859	0.0642	0.04729	0.05403	0.0488	0.02109	0.01975	0.0154	0.01833	0.01909	0.01494
	Warnowia sp.	Warnowia	Warnowiaceae	Gymnodiniales	Dinophyceae	Dinoflagellata	Alveolata	Eukaryota	Gymnodiniales sensus stricto	11.3288	12.1077	11.4005	6.62014	6.7539	7.24263	15.9793	15.9359	15.126	10.2577	10.0771	9.49658	0.25525	0.22285	0.20874	0.45819	0.6448	0.72207
	Woloszynskia sp.	Woloszynskia	Tovelliaceae	Dinophyceae ordo incertae sedis	Dinophyceae	Dinoflagellata	Alveolata	Eukaryota	Tovelliaceae	0.05466	0.0688	0.06388	0.07041	0.04687	0.0434	0.03654	0.07762	0.03464	0.01922	0.03023	0.02501	0.0026	0.00198	0.00431	0.00423	0.0032	0.0026
	Zooxanthella nutricula	Zooxanthella	Peridiniales incertae sedis	Peridiniales	Dinophyceae	Dinoflagellata	Alveolata	Eukaryota	Uncertain Thecate Dinophyceae	0.04968	0.04612	0.06412	0.01787	0.01926	0.02382	0.0429	0.03263	0.06531	0.03547	0.0092	0.01651	0.00154	0.00346	0.00255	0.00141	0.00166	0.00158

## Sheet: Table S4
Table S4. Mean relative abundance of sequence reads of dinoflagellate superclades, genera and species as defined by Mordret et al. (2018) at Davies Reef (DR) and Port Phillip Bay (PPB). The superclade Noctilucaphyceae was added to reflect the addition of Noctiluca scintallans to the DinoREF database
Superclade #	Superclade	Species	DR %	PPB %
Super Clade 1	Gonyaulacales	Alexandrium affine	0.00196722	0.000938333
		Alexandrium andersonii	0.000542778	0.00237167
		Alexandrium australiense Group V	0.000277778	8.16667e-05
		Alexandrium cohorticula	0.000753333	0.000426667
		Alexandrium diversaporum	0.00127167	0.000751667
		Alexandrium fraterculus	0.000358333	0.000163333
		Alexandrium fundyense Group I	0.01271	0.007325
		Alexandrium hiranoi	0.000676111	0.0616767
		Alexandrium insuetum	0.000836111	0.00559667
		Alexandrium leei	0.0169828	0.000898333
		Alexandrium margalefii	0.000835	0.014895
		Alexandrium mediterraneum Group II	0.000488333	0.0002
		Alexandrium minutum	0.00148722	0.00821167
		Alexandrium monilatum	0.000757222	0.00312833
		Alexandrium ostenfeldii	0.00117722	0.00219
		Alexandrium pacificum Group IV	0.00102222	0.00186333
		Alexandrium pohangense	9.88889e-05	6.16667e-05
		Alexandrium pseudogonyaulax	0.000325556	0.02675
		Alexandrium satoanum	0.000820556	0.00120167
		Alexandrium tamarense Group III	0.000803333	0.000708333
		Alexandrium tamiyavanichii	0.00441611	0.00234333
		Alexandrium tamutum	0.000345556	0.0326333
		Alexandrium taylorii	0.000933889	0.0245433
		Amylax triacantha	0.00504722	0.002775
		Amylax triacantha var buxus	0.00496667	0.00262833
		Ceratium furcoides	0.000142222	2.83333e-05
		Ceratium hirundinella	0.000630556	0.000211667
		Ceratocorys horrida	0.000874444	0.00125667
		Coolia canariensis	0.00104778	9.83333e-05
		Coolia malayensis	0.000197778	6.83333e-05
		Coolia monotis	0.00074	0.00139167
		Coolia sp.	0.000700556	0.00110167
		Fragilidium mexicanum	0.000331111	0.000153333
		Fragilidium sp.	0.00135333	0.000565
		Fragilidium subglobosum	0.000328889	0.00335833
		Fukuyoa paulensis	7.27778e-05	1.83333e-05
		Fukuyoa ruetzleri	0.000306667	0.000385
		Fukuyoa sp.	6.88889e-05	8.5e-05
		Fukuyoa yasumotoi	0.000198889	0.000473333
		Gambierdiscus australes	0.00594111	0.00110333
		Gambierdiscus balechii	3e-05	1e-05
		Gambierdiscus belizeanus	0.00150944	0.00049
		Gambierdiscus caribaeus	0.00111111	0.000753333
		Gambierdiscus carolinianus	0.00205	0.00311833
		Gambierdiscus carpenteri	0.000524444	0.000226667
		Gambierdiscus pacificus	0.000903333	0.00116167
		Gambierdiscus polynesiensis	0.0147761	0.000663333
		Gambierdiscus scabrosus	0.00366278	0.00178167
		Gambierdiscus sp.	0.00186833	0.000518333
		Gambierdiscus toxicus	0.00129722	0.00378667
		Goniodoma polyedricum	0.000991111	5.83333e-05
		Gonyaulax cochlea	0.000355556	0.000133333
		Gonyaulax ellegaardiae	0.000428889	0
		Gonyaulax fragilis	2.94444e-05	5.33333e-05
		Gonyaulax polygramma	0.00055	0.000201667
		Gonyaulax spinifera	0.00365056	0.000843333
		Gonyaulax verior	0.000341111	0.00027
		Lingulodinium polyedra	0.00107556	0.0136517
		Ostreopsis ovata	0.000109444	0.002905
		Ostreopsis siamensis	1.38889e-05	0
		Ostreopsis sp.	5.83333e-05	0
		Protoceratium reticulatum	0.00104722	0.01642
		Pyrocystis lunula	0.00115667	0.00688833
		Pyrocystis noctiluca	0.000263333	3.5e-05
		Pyrocystis sp.	0.00029	0.00085
		Pyrodinium bahamense var. bahamense	0.00124889	0.000311667
		Pyrodinium bahamense var. compressum	0.00410222	0.000686667
		Pyrophacus steinii	0.00017	6.16667e-05
		Tripos arietinus	3.33333e-06	2.5e-05
		Tripos azoricus	1.33333e-05	3.33333e-05
		Tripos candelabrus	3.33333e-06	7.66667e-05
		Tripos concilians	2.05556e-05	5.83333e-05
		Tripos contrarius	6.66667e-06	2.83333e-05
		Tripos declinatus	1.66667e-05	4.33333e-05
		Tripos digitatus	4.77778e-05	5.66667e-05
		Tripos euarcuatus	3.33333e-06	2.5e-05
		Tripos extensus	6.38889e-05	8.16667e-05
		Tripos furca	0.00102833	0.000885
		Tripos fusus	0.000251111	0.000211667
		Tripos gravidus	6.11111e-05	3.66667e-05
		Tripos hexacanthus	1.66667e-05	1.5e-05
		Tripos horridus	1e-05	4.66667e-05
		Tripos kofoidii	2e-05	2.83333e-05
		Tripos limulus	1.88889e-05	4.83333e-05
		Tripos longipes	0.00210833	0.00182333
		Tripos massiliensis	5.55556e-05	8.16667e-05
		Tripos minutus	0	3e-05
		Tripos paradoxides	1e-05	0
		Tripos petersenii	6.66667e-06	4.33333e-05
		Tripos platycornis	1e-05	1e-05
		Tripos symmetricus	0	0.00012
		Tripos tenuis	0.00244222	0.0061
Super Clade 2	Dinophysiales	Amphisolenia bidentata	0.0160194	0.000563333
		Amphisolenia globifera	9.83333e-05	5e-05
		Amphisolenia schauinslandii	0.000101111	5.83333e-05
		Amphisolenia sp.	0.000111667	5.66667e-05
		Dinophysis acuminata	0.0480206	0.0648817
		Dinophysis acuta	0.00932	0.0112817
		Dinophysis acutissima	0.000143889	0.000245
		Dinophysis caudata	0.0197739	0.0255033
		Dinophysis fortii	0.00977778	0.0132083
		Dinophysis hastata	0.000388889	0.001015
		Dinophysis infundibulum	0.00967444	0.0116933
		Dinophysis monacantha	4.77778e-05	7.5e-05
		Dinophysis norvegica	0.0376889	0.0502933
		Dinophysis odiosa	0.00103444	0.00126167
		Dinophysis phalacromoides	0.000767222	0.00656667
		Dinophysis pusilla	0.000346667	0.000688333
		Dinophysis tripos	0.00215611	0.00481667
		Histioneis cymbalaria	8.72222e-05	6.66667e-05
		Histioneis gubernans	0.000102778	0.000126667
		Histioneis longicollis	0.000404444	0.000858333
		Histioneis sp.	0.0194967	0.069255
		Ornithocercus heteroporus	0.000393333	0.00109
		Ornithocercus magnificus	0.000306667	0.000308333
		Ornithocercus quadratus	0.01765	0.07003
		Phalacroma doryphorum	0.000642222	0.00088
		Phalacroma favus	0.0134878	0.003475
		Phalacroma mitra	0.655957	0.0667183
		Phalacroma oxytoxoides	0.110327	0.00361667
		Phalacroma parvulum	0.000377778	0.00119667
		Phalacroma porodictyum	0.129318	0.00360167
		Phalacroma rapa	1.06648	0.0707167
		Phalacroma rotundatum	0.166317	0.00490833
		Phalacroma sp.	0.000315	5e-05
		Pseudophalacroma nasutum	0.003465	0.00279833
		Pseudophalacroma sp.	3.38889e-05	4e-05
		Sinophysis ebriola	0.528149	0.00150167
		Sinophysis grandis	0.0159656	0.00254333
		Sinophysis microcephala	0.0179217	0.00209333
		Sinophysis stenosoma	0.0377794	0.003425
		Sinophysis verruculosa	0.00370667	0.00276
		Triposolenia bicornis	5.27778e-05	0.000135
Super Clade 3	Suessiales	Ansanella granifera	0.000760556	0.000601667
		Asulcocephalium miricentonis	0.000873889	0.000253333
		Baldinia anauniensis	0.00193111	0.001265
		Baldinia sp.	0.00346833	0.00121
		Biecheleria baltica	0.0621744	0.00960833
		Biecheleria brevisulcata	0.823502	0.2162
		Biecheleria cincta	0.0574633	0.01474
		Biecheleria natalensis	0.00614056	0.004485
		Biecheleria tirezensis	0.0209689	0.00581167
		Biecheleriopsis adriatica	0.0149117	0.018975
		Borghiella tenuissima	0.0933894	0.00618333
		Cystodinium phaseolus	0.00122556	0.000246667
		Leiocephalium pseudosanguineum	0.00413611	0.000658333
		Pelagodinium beii	0.0385594	0.0413767
		Pelagodinium sp.	0.0436644	0.10516
		Phytodinium sp.	0.00114833	0.000316667
		Piscinoodinium sp.	0.00963333	0.001395
		Polarella glacialis	0.0111133	0.0553017
		Protodinium simplex	0.158483	0.181913
		Symbiodinium californium	0.141303	0.00379333
		Symbiodinium corculorum	0.00219889	0.00524167
		Symbiodinium goreaui	0.00152	0.000493333
		Symbiodinium kawagutii	0.00270278	0.000535
		Symbiodinium meandrinae	0.00272778	0.000803333
		Symbiodinium microadriaticum	0.00724	0.01234
		Symbiodinium pilosum	0.000433889	0.00812167
		Symbiodinium sp.	0.263696	0.306678
		Symbiodinium sp. Clade A	0.020495	0.035545
		Symbiodinium sp. Clade B	0.00432278	0.00592167
		Symbiodinium sp. Clade C	0.158411	0.0268733
		Symbiodinium sp. Clade C2	0.120549	0.00271167
		Symbiodinium sp. Clade D	0.0117922	0.00486
		Symbiodinium sp. Clade E	0.00483333	0.00183167
Super Clade 4	Thoracosphaeraceae	Aduncodinium glandula	0.00287889	0.00057
		Amyloodinium ocellatum	0.00349556	0.000533333
		Apocalathium aciculiferum	0.968141	0.0133317
		Apocalathium malmogiense	0.316812	0.00418667
		Chimonodinium lomnickii var. wierzejskii	0.0202211	0.01421
		Crypthecodinium cohnii	0.000843333	0.00601333
		Crypthecodinium sp.	0.000352222	0.00300667
		Cryptoperidiniopsis brodyi	0.349201	0.0463417
		Duboscquodinium collinii	0.0641878	0.00971833
		Naiadinium polonicum	0.0213706	0.00344
		Paulsenella vonstoschii	0.0119839	0.003095
		Pernambugia tuberosa	0.0343194	0.00450667
		Pfiesteria piscicida	0.0917978	0.00243833
		Pfiesteria shumwayae	0.0615244	0.0130017
		Pfiesteria sp.	0.0308511	0.00677833
		Scrippsiella acuminata	0.184297	0.028155
		Scrippsiella erinaceus	0.0744867	0.002795
		Scrippsiella precaria	0.0352117	0.00655167
		Scrippsiella sp.	2.09984	0.190237
		Scrippsiella sweeneyae	0.0618	0.0118183
		Stoeckeria algicida	0.099105	0.0206567
		Stoeckeria changwonensis	0.106253	0.00267167
		Theleodinium calcisporum	0.304539	0.035665
		Thoracosphaera heimii	0.00240722	0.00956333
		Tintinnophagus acutus	0.0210994	0.00122833
Super Clade 5	Amphidomataceae	Amphidoma languida	0.0248928	0.00632167
		Azadinium caudatum	0.0398578	0.00804333
		Azadinium concinnum	0.00259278	0.000785
		Azadinium cuneatum	0.123314	0.235043
		Azadinium dalianense	0.117979	0.0920783
		Azadinium dexteroporum	0.39897	0.0454767
		Azadinium obesum	0.00495	0.000546667
		Azadinium polongum	0.0204367	0.00450333
		Azadinium poporum	0.0164628	0.0105617
		Azadinium sp.	0.0383939	0.000643333
		Azadinium spinosum	0.0243483	0.0151733
		Azadinium trinitatum	0.158979	0.0422583
Super Clade 6	Kryptoperidiniaceae	Blixaea quinquecornis	0.00236611	0.007835
		Durinskia agilis	1.01908	0.0238217
		Durinskia dybowskii	0.151314	0.0222817
		Durinskia sp.	0.112265	0.101032
		Galeidinium rugatum	0.00476611	0.000358333
		Kryptoperidinium foliaceum	0.103453	0.00858167
		Unruhdinium jiulongensis	0.133836	0.00277667
		Unruhdinium kevei	0.0699322	0.0144933
		Unruhdinium minima	0.000691667	0.000336667
		Unruhdinium niei	0.1185	0.00278667
		Unruhdinium penardii	0.121818	0.0181
Super Clade 7	Ensiculifera_Pentapharsodinium	Ensiculifera imariensis	0.00473111	0.000891667
		Ensiculifera loeblichii	0.0209406	0.00820333
		Pentapharsodinium dalei	0.503908	0.0928367
		Pentapharsodinium sp.	0.521322	0.120483
		Pentapharsodinium tyrrhenicum	1.16278	0.351928
Super Clade 8	Peridiniales sensu stricto	Amphidiniopsis dragescoi	0.00184389	0.000475
		Amphidiniopsis hirsuta	0.000738889	0.00314667
		Amphidiniopsis rotundata	0.00416778	0.00122167
		Amphidiniopsis swedmarkii	0.000350556	0.000901667
		Archaeperidinium minutum	0.00269167	0.00198
		Archaeperidinium saanichi	0.000817778	0.00082
		Diplopsalis lenticula	0.00881667	0.000881667
		Diplopsalopsis bomba	0.00173444	7e-05
		Gotoius excentricus	0.000222222	0.000206667
		Herdmania litoralis	0.00985222	0.000936667
		Islandinium minutum	0.00127444	0.00021
		Islandinium tricingulatum	0.000477778	5.83333e-05
		Kolkwitziella acuta	0.000106667	4.33333e-05
		Niea acanthocysta	0.00202444	0.000416667
		Niea torta	0.00146833	0.00106167
		Peridinium bipes	0.000533333	0.000415
		Peridinium cinctum	0.000629444	0.0008
		Peridinium gatunense	0.000665556	0.000611667
		Peridinium limbatum	0.000332222	0.000401667
		Peridinium sp.	0.000454444	0.000476667
		Peridinium volzii	0.000158889	0.000106667
		Peridinium willei	0.000461111	0.000256667
		Preperidinium meunieri	0.00191722	0.000711667
		Protoperidinium americanum	0.000327222	2.83333e-05
		Protoperidinium bipes	0.0629333	0.001245
		Protoperidinium claudicans	0.000103333	7.66667e-05
		Protoperidinium conicum	0.00226722	0.00253333
		Protoperidinium crassipes	0.000135	5.83333e-05
		Protoperidinium denticulatum	1.33333e-05	0
		Protoperidinium depressum	9.77778e-05	9.33333e-05
		Protoperidinium divergens	0.000553333	7.16667e-05
		Protoperidinium elegans	0.000478333	3e-05
		Protoperidinium excentricum	0.000867222	0.0029
		Protoperidinium fukuyoi	0.000530556	0.000373333
		Protoperidinium fusiforme	0.000421111	7.83333e-05
		Protoperidinium leonis	0.000281111	3.16667e-05
		Protoperidinium monovelum	0.00131056	0.000133333
		Protoperidinium pallidum	0.0138583	0.000428333
		Protoperidinium parthenopes	0.000314444	3.33333e-05
		Protoperidinium pellucidum	0.0445378	0.00051
		Protoperidinium pentagonum	8.61111e-05	4.16667e-05
		Protoperidinium punctulatum	0.00298889	0.000885
		Protoperidinium thorianum	1.66667e-05	0
		Protoperidinium thulesense	0.0394378	0.00105
		Qia lebouriae	0.000575	0.000876667
Super Clade 9	Heterocapsaceae	Heterocapsa arctica	0.000866111	0.020445
		Heterocapsa cf. niei	0.0208983	0.003015
		Heterocapsa circularisquama	0.0116978	0.00332333
		Heterocapsa niei	0.111858	0.0109933
		Heterocapsa psammophila	0.87247	0.0959667
		Heterocapsa pygmaea	0.0183633	0.00155833
		Heterocapsa rotundata	0.043175	0.0899783
		Heterocapsa sp.	0.506378	0.0939933
		Heterocapsa triquetra	0.293997	0.045885
Super Clade 10	Podolampadaceae	Blepharocysta sp.	0.00382167	0.002275
		Lessardia elongata	0.242239	0.029915
		Podolampas bipes	0.00251889	0.00125333
		Podolampas elegans	0.000478889	0.000141667
		Podolampas palmipes	0.00274944	0.00135
		Podolampas spinifera	0.00273944	0.00129333
		Roscoffia capitata	0.118639	0.0167233
Super Clade 11	Prorocentrales	Plagiodinium belizeanum	0.0378272	0.000851667
		Plagiodinium sp.	0.0101906	0.000835
		Prorocentrum bimaculatum	0.0109861	0.008705
		Prorocentrum cassubicum	0.0249506	0.009295
		Prorocentrum concavum	0.00240833	0.000491667
		Prorocentrum consutum	0.000447778	0.000741667
		Prorocentrum cordatum	0.233461	0.0223717
		Prorocentrum dentatum	0.0867811	0.00524167
		Prorocentrum donghaiense	0.168015	0.0245933
		Prorocentrum emarginatum	0.000381667	0.000391667
		Prorocentrum foraminosum	0.0438922	0.0709417
		Prorocentrum fukuyoi	0.000471111	0.000351667
		Prorocentrum glenanicum	0.00331667	0.00327667
		Prorocentrum gracile	0.10218	0.00527
		Prorocentrum hoffmannianum	0.000464444	0.000231667
		Prorocentrum leve	0.00309611	0.001315
		Prorocentrum lima	0.000743889	0.000395
		Prorocentrum maculosum	0.000271111	2e-05
		Prorocentrum mexicanum	0.235191	0.015835
		Prorocentrum micans	0.557603	0.0240167
		Prorocentrum nanum	0.0357178	0.002525
		Prorocentrum panamense	0.00155667	0.00148333
		Prorocentrum pseudopanamense	0.00176056	0.000978333
		Prorocentrum rhathymum	0.407282	0.003635
		Prorocentrum shikokuense	0.0832994	0.00243833
		Prorocentrum texanum	0.0945728	0.000795
		Prorocentrum triestinum	0.283662	0.0117017
		Prorocentrum tsawwassenense	0.00478167	0.00112
Super Clade 12	Akashiwo	Akashiwo sanguinea	0.0555417	0.00706667
Super Clade 13	Gymnodiniales sensu stricto	Chytriodinium affine	3.11111e-05	4.83333e-05
		Chytriodinium roseum	0.000453889	0.00105833
		Chytriodinium sp.	0.000716111	0.00062
		Dissodinium pseudolunula	0.000133889	8e-05
		Erythropsidinium agile	0.00177389	0.00265333
		Gymnodinium aureolum	2.92616	0.35262
		Gymnodinium catenatum	0.655428	0.09007
		Gymnodinium dorsalisulcum	0.0409717	0.0370917
		Gymnodinium fuscum	0.00641889	0.00108833
		Gymnodinium impatiens	0.0368228	0.000655
		Gymnodinium impudicum	0.169429	0.00623833
		Gymnodinium litoralis	1.04459	0.0466817
		Gymnodinium microreticulatum	0.0311078	0.00246
		Gymnodinium nolleri	0.05772	0.000911667
		Gymnodinium smaydae	0.263416	0.00516
		Gymnodinium sp.	1.39761	0.19617
		Gymnoxanthella radiolariae	0.779949	0.09062
		Gyrodiniellum shiwhaense	1.88462	0.471168
		Lepidodinium chlorophorum	1.90493	0.18869
		Lepidodinium sp.	0.00483167	0.00066
		Lepidodinium viride	1.05384	0.0403883
		Nematodinium sp.	3.52088	0.233073
		Nusuttodinium acidotum	0.0835978	0.00137667
		Nusuttodinium aeruginosum	0.254847	0.00510333
		Nusuttodinium amphidinioides	0.0101739	0.000978333
		Nusuttodinium desymbiontum	0.187421	0.00406167
		Nusuttodinium latum	0.001875	0.000568333
		Nusuttodinium myriopyrenoides	0.00293778	0.000785
		Nusuttodinium poecilochroum	0.00859944	0.001415
		Paragymnodinium shiwhaense	4.78832	0.129618
		Pellucidodinium psammophilum	0.00231889	0.00114
		Pheopolykrikos beauchampii	0.0381406	0.001915
		Polykrikos geminatus	0.393917	0.0473733
		Polykrikos hartmannii	0.0218617	0.001675
		Polykrikos herdmaniae	0.0990372	0.0004
		Polykrikos kofoidii	0.102409	0.0301367
		Polykrikos lebourae	0.0743378	0.00282
		Polykrikos schwartzii	0.0268694	0.00154
		Polykrikos tanit	0.0173439	0.000855
		Proterythropsis sp.	1.04588	0.0227333
		Spiniferodinium galeiforme	0.13319	0.00305833
		Spiniferodinium palauense	0.00267111	0.000101667
		Spiniferodinium palustre	0.00172167	4.5e-05
		Warnowia sp.	10.4322	0.41865
Super Clade 14	Kareniaceae	Brachidinium capitatum	0.007095	0.004585
		Karenia bicuneiformis	1.2445	0.375972
		Karenia brevis	0.318986	0.0736233
		Karenia mikimotoi	0.104322	0.05693
		Karenia papilionacea	0.173474	0.0351867
		Karenia selliformis	0.0185472	0.00516
		Karenia sp.	0.0485183	0.0327267
		Kareniaceae_XX_sp.	2.27125	0.568602
		Karlodinium sp.	0.202178	0.0151117
		Karlodinium veneficum	4.00913	0.316187
		Takayama acrotrocha	0.154126	0.0211983
		Takayama pulchellum	0.583929	0.141508
Super Clade 15	Gyrodinium	Gyrodinium dominans	4.04889	16.3422
		Gyrodinium gutrula	4.80776	17.9786
		Gyrodinium helveticum	0.73578	0.0116
		Gyrodinium heterogrammum	1.68431	4.15774
		Gyrodinium moestrupii	0.0124522	0.0374283
		Gyrodinium rubrum	8.16135	14.8601
		Gyrodinium spirale	12.1818	28.9066
Super Clade 16	Amphidinium	Amphidinium carterae	0.000445	0.000188333
		Amphidinium cupulatisquama	0.00540111	0.112852
		Amphidinium gibbosum	0.000148889	0.000113333
		Amphidinium herdmanii	0.0176233	0.02022
		Amphidinium klebsii	2.05556e-05	1e-05
		Amphidinium longum	0.0734911	0.0137817
		Amphidinium massartii	3.72222e-05	2.5e-05
		Amphidinium mootonorum	0.000971667	0.000263333
		Amphidinium operculatum	0.000259444	7.66667e-05
		Amphidinium sp.	0.000637778	0.00109
		Amphidinium steinii	0.00261	0.000563333
Super Clade 17	Torodiniales	Kapelodinium vestifici	0.179248	1.74892
		Torodinium robustum	0.00448111	0.000591667
		Torodinium teredo	0.00206833	0.000681667
Super Clade 18	Tovelliaceae	Esoptrodinium sp.	0.00713833	0.00136833
		Jadwigia applanata	0.00314667	0.000568333
		Tovellia aveirensis	0.000398889	0.000186667
		Woloszynskia sp.	0.0510722	0.00315333
Super Clade 19	Blastodinium	Blastodinium contortum	0.0087	0.0229267
		Blastodinium crassum	0.00685667	0.000771667
		Blastodinium galatheanum	0.289661	0.134308
		Blastodinium mangini	0.190143	0.0117917
		Blastodinium navicula	0.0575744	0.0727133
		Blastodinium oviforme	0.0281883	0.00110833
		Blastodinium pruvoti	0.000156667	0.000265
		Blastodinium sp.	0.0364756	0.00475333
		Blastodinium spinulosum	0.0186211	0.00235167
Super Clade 20	Ptychodiscales	Ptychodiscus noctiluca	0.0112917	0.01384
NOC	Noctilucaphyceae	Noctiluca scintillans	0.00306833	0.00187667
UND	Uncertain Naked Dinophyceae	Ankistrodinium armigerum	0.000821111	0.00037
		Ankistrodinium semilunatum	0.195833	0.0736133
		Apicoporus glaber	0.00625722	0.00266333
		Apicoporus parvidiaboli	2.92352	6.98685
		Balechina pachydermata	0.000295	0.000236667
		Bispinodinium angelaceum	0.00109278	0.00093
		Ceratoperidinium falcatum	0.101322	0.00691333
		Cucumeridinium coeruleum	3.83333e-05	4.83333e-05
		Cucumeridinium cucumis	3e-05	3e-05
		Cucumeridinium lira	2.66667e-05	2.5e-05
		Levanderina fissa	0.0820567	0.00434667
		Margalefidinium fulvescens	0.00268667	0.000651667
		Margalefidinium polykrikoides	0.577633	0.0270017
		Moestrupia oblonga	0.188489	0.00921167
		Testudodinium corrugatum	0.00451778	0.000758333
		Testudodinium maedaense	0.000305	0.00039
		Testudodinium sp.	0.00059	0.000553333
		Testudodinium testudo	0.000717222	0.000738333
		Togula britannica	0.00016	0.00014
		Togula jolla	0.00017	0.000141667
		Togula sp.	0.00181889	4.33333e-05
UTD	Uncertain Thecate Dinophyceae	Adenoides eludens	0.0280128	0.0270467
		Ailadinium reticulatum	0.0617156	0.00328667
		Amphidiniella sedentaria	0.00380056	0.001755
		Bysmatrum gregarium	7.44444e-05	8e-05
		Bysmatrum subsalsum	0.000272778	0.00017
		Glenoaulax inaequalis	0.0621133	0.00541833
		Glenodiniopsis uliginosa	0.0462317	0.00423167
		Gloeodinium viscum	0.010575	0.0255267
		Halostylodinium arenarium	0.000763333	0.00612333
		Hemidinium nasutum	0.0003	0.000371667
		Heterodinium doma	1e-05	5.83333e-05
		Heterodinium globosum	6.66667e-06	0.00019
		Heterodinium kofoidii	1.33333e-05	8.83333e-05
		Heterodinium milneri	7.38889e-05	0.000298333
		Heterodinium rigdeniae	6.66667e-06	0.000131667
		Heterodinium scrippsii	4.72222e-05	0.00035
		Madanidinium loirii	0.00127056	0.00059
		Oodinium pouchetii	0.00255444	0.000133333
		Palatinus apiculatus	0.0176428	0.00370667
		Parvodinium inconspicuum	0.0660178	0.003215
		Parvodinium umbonatum	0.0776267	0.00371833
		Peridiniopsis borgei	0.00253944	0.000388333
		Peridinium sociale	0.0106417	0.00249167
		Pileidinium ciceropse	0.000598333	0.000151667
		Pseudadenoides kofoidii	0.0252994	0.000441667
		Rufusiella insignis	0.000525	0.000346667
		Sabulodinium undulatum	0.00528056	0.00154667
		Stylodinium littorale	0.00117833	0.000558333
		Thecadinium inclinatum	0.00143389	9.16667e-05
		Thecadinium kofoidii	0.0120511	0.0134133
		Thecadinium yashimaense	0.00229	0.000431667
		Zooxanthella nutricula	0.0357644	0.00203333

## Sheet: Table S5
Table S5. Mean relative abundance of sequence reads (%) of dinoflagellate species identified at Davies Reef (DR) and Port Phillip Bay (PPB).
N	DR	%	PPB	%
1	Gyrodinium spirale	12.1818	Gyrodinium spirale	28.9066
2	Warnowia sp.	10.4322	Gyrodinium gutrula	17.9786
3	Gyrodinium rubrum	8.16135	Gyrodinium dominans	16.3422
4	Gyrodinium gutrula	4.80776	Gyrodinium rubrum	14.8601
5	Paragymnodinium shiwhaense	4.78832	Apicoporus parvidiaboli	6.98685
6	Gyrodinium dominans	4.04889	Gyrodinium heterogrammum	4.15774
7	Karlodinium veneficum	4.00913	Kapelodinium vestifici	1.74892
8	Nematodinium sp.	3.52088	Kareniaceae_XX_sp.	0.568602
9	Gymnodinium aureolum	2.92616	Gyrodiniellum shiwhaense	0.471168
10	Apicoporus parvidiaboli	2.92352	Warnowia sp.	0.41865
11	Kareniaceae_XX_sp.	2.27125	Karenia bicuneiformis	0.375972
12	Scrippsiella sp.	2.09984	Gymnodinium aureolum	0.35262
13	Lepidodinium chlorophorum	1.90493	Pentapharsodinium tyrrhenicum	0.351928
14	Gyrodiniellum shiwhaense	1.88462	Karlodinium veneficum	0.316187
15	Gyrodinium heterogrammum	1.68431	Symbiodinium sp.	0.306678
16	Gymnodinium sp.	1.39761	Azadinium cuneatum	0.235043
17	Karenia bicuneiformis	1.2445	Nematodinium sp.	0.233073
18	Pentapharsodinium tyrrhenicum	1.16278	Biecheleria brevisulcata	0.2162
19	Phalacroma rapa	1.06648	Gymnodinium sp.	0.19617
20	Lepidodinium viride	1.05384	Scrippsiella sp.	0.190237
21	Proterythropsis sp.	1.04588	Lepidodinium chlorophorum	0.18869
22	Gymnodinium litoralis	1.04459	Protodinium simplex	0.181913
23	Durinskia agilis	1.01908	Takayama pulchellum	0.141508
24	Apocalathium aciculiferum	0.968141	Blastodinium galatheanum	0.134308
25	Heterocapsa psammophila	0.87247	Paragymnodinium shiwhaense	0.129618
26	Biecheleria brevisulcata	0.823502	Pentapharsodinium sp.	0.120483
27	Gymnoxanthella radiolariae	0.779949	Amphidinium cupulatisquama	0.112852
28	Gyrodinium helveticum	0.73578	Pelagodinium sp.	0.10516
29	Phalacroma mitra	0.655957	Durinskia sp.	0.101032
30	Gymnodinium catenatum	0.655428	Heterocapsa psammophila	0.0959667
31	Takayama pulchellum	0.583929	Heterocapsa sp.	0.0939933
32	Margalefidinium polykrikoides	0.577633	Pentapharsodinium dalei	0.0928367
33	Prorocentrum micans	0.557603	Azadinium dalianense	0.0920783
34	Sinophysis ebriola	0.528149	Gymnoxanthella radiolariae	0.09062
35	Pentapharsodinium sp.	0.521322	Gymnodinium catenatum	0.09007
36	Heterocapsa sp.	0.506378	Heterocapsa rotundata	0.0899783
37	Pentapharsodinium dalei	0.503908	Karenia brevis	0.0736233
38	Prorocentrum rhathymum	0.407282	Ankistrodinium semilunatum	0.0736133
39	Azadinium dexteroporum	0.39897	Blastodinium navicula	0.0727133
40	Polykrikos geminatus	0.393917	Prorocentrum foraminosum	0.0709417
41	Cryptoperidiniopsis brodyi	0.349201	Phalacroma rapa	0.0707167
42	Karenia brevis	0.318986	Ornithocercus quadratus	0.07003
43	Apocalathium malmogiense	0.316812	Histioneis sp.	0.069255
44	Theleodinium calcisporum	0.304539	Phalacroma mitra	0.0667183
45	Heterocapsa triquetra	0.293997	Dinophysis acuminata	0.0648817
46	Blastodinium galatheanum	0.289661	Alexandrium hiranoi	0.0616767
47	Prorocentrum triestinum	0.283662	Karenia mikimotoi	0.05693
48	Symbiodinium sp.	0.263696	Polarella glacialis	0.0553017
49	Gymnodinium smaydae	0.263416	Dinophysis norvegica	0.0502933
50	Nusuttodinium aeruginosum	0.254847	Polykrikos geminatus	0.0473733
51	Lessardia elongata	0.242239	Gymnodinium litoralis	0.0466817
52	Prorocentrum mexicanum	0.235191	Cryptoperidiniopsis brodyi	0.0463417
53	Prorocentrum cordatum	0.233461	Heterocapsa triquetra	0.045885
54	Karlodinium sp.	0.202178	Azadinium dexteroporum	0.0454767
55	Ankistrodinium semilunatum	0.195833	Azadinium trinitatum	0.0422583
56	Blastodinium mangini	0.190143	Pelagodinium beii	0.0413767
57	Moestrupia oblonga	0.188489	Lepidodinium viride	0.0403883
58	Nusuttodinium desymbiontum	0.187421	Gyrodinium moestrupii	0.0374283
59	Scrippsiella acuminata	0.184297	Gymnodinium dorsalisulcum	0.0370917
60	Kapelodinium vestifici	0.179248	Theleodinium calcisporum	0.035665
61	Karenia papilionacea	0.173474	Symbiodinium sp. Clade A	0.035545
62	Gymnodinium impudicum	0.169429	Karenia papilionacea	0.0351867
63	Prorocentrum donghaiense	0.168015	Karenia sp.	0.0327267
64	Phalacroma rotundatum	0.166317	Alexandrium tamutum	0.0326333
65	Azadinium trinitatum	0.158979	Polykrikos kofoidii	0.0301367
66	Protodinium simplex	0.158483	Lessardia elongata	0.029915
67	Symbiodinium sp. Clade C	0.158411	Scrippsiella acuminata	0.028155
68	Takayama acrotrocha	0.154126	Adenoides eludens	0.0270467
69	Durinskia dybowskii	0.151314	Margalefidinium polykrikoides	0.0270017
70	Symbiodinium californium	0.141303	Symbiodinium sp. Clade C	0.0268733
71	Unruhdinium jiulongensis	0.133836	Alexandrium pseudogonyaulax	0.02675
72	Spiniferodinium galeiforme	0.13319	Gloeodinium viscum	0.0255267
73	Phalacroma porodictyum	0.129318	Dinophysis caudata	0.0255033
74	Azadinium cuneatum	0.123314	Prorocentrum donghaiense	0.0245933
75	Unruhdinium penardii	0.121818	Alexandrium taylorii	0.0245433
76	Symbiodinium sp. Clade C2	0.120549	Prorocentrum micans	0.0240167
77	Roscoffia capitata	0.118639	Durinskia agilis	0.0238217
78	Unruhdinium niei	0.1185	Blastodinium contortum	0.0229267
79	Azadinium dalianense	0.117979	Proterythropsis sp.	0.0227333
80	Durinskia sp.	0.112265	Prorocentrum cordatum	0.0223717
81	Heterocapsa niei	0.111858	Durinskia dybowskii	0.0222817
82	Phalacroma oxytoxoides	0.110327	Takayama acrotrocha	0.0211983
83	Stoeckeria changwonensis	0.106253	Stoeckeria algicida	0.0206567
84	Karenia mikimotoi	0.104322	Heterocapsa arctica	0.020445
85	Kryptoperidinium foliaceum	0.103453	Amphidinium herdmanii	0.02022
86	Polykrikos kofoidii	0.102409	Biecheleriopsis adriatica	0.018975
87	Prorocentrum gracile	0.10218	Unruhdinium penardii	0.0181
88	Ceratoperidinium falcatum	0.101322	Roscoffia capitata	0.0167233
89	Stoeckeria algicida	0.099105	Protoceratium reticulatum	0.01642
90	Polykrikos herdmaniae	0.0990372	Prorocentrum mexicanum	0.015835
91	Prorocentrum texanum	0.0945728	Azadinium spinosum	0.0151733
92	Borghiella tenuissima	0.0933894	Karlodinium sp.	0.0151117
93	Pfiesteria piscicida	0.0917978	Alexandrium margalefii	0.014895
94	Prorocentrum dentatum	0.0867811	Biecheleria cincta	0.01474
95	Nusuttodinium acidotum	0.0835978	Unruhdinium kevei	0.0144933
96	Prorocentrum shikokuense	0.0832994	Chimonodinium lomnickii var. wierzejskii	0.01421
97	Levanderina fissa	0.0820567	Ptychodiscus noctiluca	0.01384
98	Parvodinium umbonatum	0.0776267	Amphidinium longum	0.0137817
99	Scrippsiella erinaceus	0.0744867	Lingulodinium polyedra	0.0136517
100	Polykrikos lebourae	0.0743378	Thecadinium kofoidii	0.0134133
101	Amphidinium longum	0.0734911	Apocalathium aciculiferum	0.0133317
102	Unruhdinium kevei	0.0699322	Dinophysis fortii	0.0132083
103	Parvodinium inconspicuum	0.0660178	Pfiesteria shumwayae	0.0130017
104	Duboscquodinium collinii	0.0641878	Symbiodinium microadriaticum	0.01234
105	Protoperidinium bipes	0.0629333	Scrippsiella sweeneyae	0.0118183
106	Biecheleria baltica	0.0621744	Blastodinium mangini	0.0117917
107	Glenoaulax inaequalis	0.0621133	Prorocentrum triestinum	0.0117017
108	Scrippsiella sweeneyae	0.0618	Dinophysis infundibulum	0.0116933
109	Ailadinium reticulatum	0.0617156	Gyrodinium helveticum	0.0116
110	Pfiesteria shumwayae	0.0615244	Dinophysis acuta	0.0112817
111	Gymnodinium nolleri	0.05772	Heterocapsa niei	0.0109933
112	Blastodinium navicula	0.0575744	Azadinium poporum	0.0105617
113	Biecheleria cincta	0.0574633	Duboscquodinium collinii	0.00971833
114	Akashiwo sanguinea	0.0555417	Biecheleria baltica	0.00960833
115	Woloszynskia sp.	0.0510722	Thoracosphaera heimii	0.00956333
116	Karenia sp.	0.0485183	Prorocentrum cassubicum	0.009295
117	Dinophysis acuminata	0.0480206	Moestrupia oblonga	0.00921167
118	Glenodiniopsis uliginosa	0.0462317	Prorocentrum bimaculatum	0.008705
119	Protoperidinium pellucidum	0.0445378	Kryptoperidinium foliaceum	0.00858167
120	Prorocentrum foraminosum	0.0438922	Alexandrium minutum	0.00821167
121	Pelagodinium sp.	0.0436644	Ensiculifera loeblichii	0.00820333
122	Heterocapsa rotundata	0.043175	Symbiodinium pilosum	0.00812167
123	Gymnodinium dorsalisulcum	0.0409717	Azadinium caudatum	0.00804333
124	Azadinium caudatum	0.0398578	Blixaea quinquecornis	0.007835
125	Protoperidinium thulesense	0.0394378	Alexandrium fundyense Group I	0.007325
126	Pelagodinium beii	0.0385594	Akashiwo sanguinea	0.00706667
127	Azadinium sp.	0.0383939	Ceratoperidinium falcatum	0.00691333
128	Pheopolykrikos beauchampii	0.0381406	Pyrocystis lunula	0.00688833
129	Plagiodinium belizeanum	0.0378272	Pfiesteria sp.	0.00677833
130	Sinophysis stenosoma	0.0377794	Dinophysis phalacromoides	0.00656667
131	Dinophysis norvegica	0.0376889	Scrippsiella precaria	0.00655167
132	Gymnodinium impatiens	0.0368228	Amphidoma languida	0.00632167
133	Blastodinium sp.	0.0364756	Gymnodinium impudicum	0.00623833
134	Zooxanthella nutricula	0.0357644	Borghiella tenuissima	0.00618333
135	Prorocentrum nanum	0.0357178	Halostylodinium arenarium	0.00612333
136	Scrippsiella precaria	0.0352117	Tripos tenuis	0.0061
137	Pernambugia tuberosa	0.0343194	Crypthecodinium cohnii	0.00601333
138	Gymnodinium microreticulatum	0.0311078	Symbiodinium sp. Clade B	0.00592167
139	Pfiesteria sp.	0.0308511	Biecheleria tirezensis	0.00581167
140	Blastodinium oviforme	0.0281883	Alexandrium insuetum	0.00559667
141	Adenoides eludens	0.0280128	Glenoaulax inaequalis	0.00541833
142	Polykrikos schwartzii	0.0268694	Prorocentrum gracile	0.00527
143	Pseudadenoides kofoidii	0.0252994	Prorocentrum dentatum	0.00524167
144	Prorocentrum cassubicum	0.0249506	Symbiodinium corculorum	0.00524167
145	Amphidoma languida	0.0248928	Gymnodinium smaydae	0.00516
146	Azadinium spinosum	0.0243483	Karenia selliformis	0.00516
147	Polykrikos hartmannii	0.0218617	Nusuttodinium aeruginosum	0.00510333
148	Naiadinium polonicum	0.0213706	Phalacroma rotundatum	0.00490833
149	Tintinnophagus acutus	0.0210994	Symbiodinium sp. Clade D	0.00486
150	Biecheleria tirezensis	0.0209689	Dinophysis tripos	0.00481667
151	Ensiculifera loeblichii	0.0209406	Blastodinium sp.	0.00475333
152	Heterocapsa cf. niei	0.0208983	Brachidinium capitatum	0.004585
153	Symbiodinium sp. Clade A	0.020495	Pernambugia tuberosa	0.00450667
154	Azadinium polongum	0.0204367	Azadinium polongum	0.00450333
155	Chimonodinium lomnickii var. wierzejskii	0.0202211	Biecheleria natalensis	0.004485
156	Dinophysis caudata	0.0197739	Levanderina fissa	0.00434667
157	Histioneis sp.	0.0194967	Glenodiniopsis uliginosa	0.00423167
158	Blastodinium spinulosum	0.0186211	Apocalathium malmogiense	0.00418667
159	Karenia selliformis	0.0185472	Nusuttodinium desymbiontum	0.00406167
160	Heterocapsa pygmaea	0.0183633	Symbiodinium californium	0.00379333
161	Sinophysis microcephala	0.0179217	Gambierdiscus toxicus	0.00378667
162	Ornithocercus quadratus	0.01765	Parvodinium umbonatum	0.00371833
163	Palatinus apiculatus	0.0176428	Palatinus apiculatus	0.00370667
164	Amphidinium herdmanii	0.0176233	Prorocentrum rhathymum	0.003635
165	Polykrikos tanit	0.0173439	Phalacroma oxytoxoides	0.00361667
166	Alexandrium leei	0.0169828	Phalacroma porodictyum	0.00360167
167	Azadinium poporum	0.0164628	Phalacroma favus	0.003475
168	Amphisolenia bidentata	0.0160194	Naiadinium polonicum	0.00344
169	Sinophysis grandis	0.0159656	Sinophysis stenosoma	0.003425
170	Biecheleriopsis adriatica	0.0149117	Fragilidium subglobosum	0.00335833
171	Gambierdiscus polynesiensis	0.0147761	Heterocapsa circularisquama	0.00332333
172	Protoperidinium pallidum	0.0138583	Ailadinium reticulatum	0.00328667
173	Phalacroma favus	0.0134878	Prorocentrum glenanicum	0.00327667
174	Alexandrium fundyense Group I	0.01271	Parvodinium inconspicuum	0.003215
175	Gyrodinium moestrupii	0.0124522	Woloszynskia sp.	0.00315333
176	Thecadinium kofoidii	0.0120511	Amphidiniopsis hirsuta	0.00314667
177	Paulsenella vonstoschii	0.0119839	Alexandrium monilatum	0.00312833
178	Symbiodinium sp. Clade D	0.0117922	Gambierdiscus carolinianus	0.00311833
179	Heterocapsa circularisquama	0.0116978	Paulsenella vonstoschii	0.003095
180	Ptychodiscus noctiluca	0.0112917	Spiniferodinium galeiforme	0.00305833
181	Polarella glacialis	0.0111133	Heterocapsa cf. niei	0.003015
182	Prorocentrum bimaculatum	0.0109861	Crypthecodinium sp.	0.00300667
183	Peridinium sociale	0.0106417	Ostreopsis ovata	0.002905
184	Gloeodinium viscum	0.010575	Protoperidinium excentricum	0.0029
185	Plagiodinium sp.	0.0101906	Polykrikos lebourae	0.00282
186	Nusuttodinium amphidinioides	0.0101739	Pseudophalacroma nasutum	0.00279833
187	Herdmania litoralis	0.00985222	Scrippsiella erinaceus	0.002795
188	Dinophysis fortii	0.00977778	Unruhdinium niei	0.00278667
189	Dinophysis infundibulum	0.00967444	Unruhdinium jiulongensis	0.00277667
190	Piscinoodinium sp.	0.00963333	Amylax triacantha	0.002775
191	Dinophysis acuta	0.00932	Sinophysis verruculosa	0.00276
192	Diplopsalis lenticula	0.00881667	Symbiodinium sp. Clade C2	0.00271167
193	Blastodinium contortum	0.0087	Stoeckeria changwonensis	0.00267167
194	Nusuttodinium poecilochroum	0.00859944	Apicoporus glaber	0.00266333
195	Symbiodinium microadriaticum	0.00724	Erythropsidinium agile	0.00265333
196	Esoptrodinium sp.	0.00713833	Amylax triacantha var buxus	0.00262833
197	Brachidinium capitatum	0.007095	Sinophysis grandis	0.00254333
198	Blastodinium crassum	0.00685667	Protoperidinium conicum	0.00253333
199	Gymnodinium fuscum	0.00641889	Prorocentrum nanum	0.002525
200	Apicoporus glaber	0.00625722	Peridinium sociale	0.00249167
201	Biecheleria natalensis	0.00614056	Gymnodinium microreticulatum	0.00246
202	Gambierdiscus australes	0.00594111	Prorocentrum shikokuense	0.00243833
203	Amphidinium cupulatisquama	0.00540111	Pfiesteria piscicida	0.00243833
204	Sabulodinium undulatum	0.00528056	Alexandrium andersonii	0.00237167
205	Amylax triacantha	0.00504722	Blastodinium spinulosum	0.00235167
206	Amylax triacantha var buxus	0.00496667	Alexandrium tamiyavanichii	0.00234333
207	Azadinium obesum	0.00495	Blepharocysta sp.	0.002275
208	Symbiodinium sp. Clade E	0.00483333	Alexandrium ostenfeldii	0.00219
209	Lepidodinium sp.	0.00483167	Sinophysis microcephala	0.00209333
210	Prorocentrum tsawwassenense	0.00478167	Zooxanthella nutricula	0.00203333
211	Galeidinium rugatum	0.00476611	Archaeperidinium minutum	0.00198
212	Ensiculifera imariensis	0.00473111	Pheopolykrikos beauchampii	0.001915
213	Testudodinium corrugatum	0.00451778	Noctiluca scintillans	0.00187667
214	Torodinium robustum	0.00448111	Alexandrium pacificum Group IV	0.00186333
215	Alexandrium tamiyavanichii	0.00441611	Symbiodinium sp. Clade E	0.00183167
216	Symbiodinium sp. Clade B	0.00432278	Tripos longipes	0.00182333
217	Amphidiniopsis rotundata	0.00416778	Gambierdiscus scabrosus	0.00178167
218	Leiocephalium pseudosanguineum	0.00413611	Amphidiniella sedentaria	0.001755
219	Pyrodinium bahamense var. compressum	0.00410222	Polykrikos hartmannii	0.001675
220	Blepharocysta sp.	0.00382167	Heterocapsa pygmaea	0.00155833
221	Amphidiniella sedentaria	0.00380056	Sabulodinium undulatum	0.00154667
222	Sinophysis verruculosa	0.00370667	Polykrikos schwartzii	0.00154
223	Gambierdiscus scabrosus	0.00366278	Sinophysis ebriola	0.00150167
224	Gonyaulax spinifera	0.00365056	Prorocentrum panamense	0.00148333
225	Amyloodinium ocellatum	0.00349556	Nusuttodinium poecilochroum	0.001415
226	Baldinia sp.	0.00346833	Piscinoodinium sp.	0.001395
227	Pseudophalacroma nasutum	0.003465	Coolia monotis	0.00139167
228	Prorocentrum glenanicum	0.00331667	Nusuttodinium acidotum	0.00137667
229	Jadwigia applanata	0.00314667	Esoptrodinium sp.	0.00136833
230	Prorocentrum leve	0.00309611	Podolampas palmipes	0.00135
231	Noctiluca scintillans	0.00306833	Prorocentrum leve	0.001315
232	Protoperidinium punctulatum	0.00298889	Podolampas spinifera	0.00129333
233	Nusuttodinium myriopyrenoides	0.00293778	Baldinia anauniensis	0.001265
234	Aduncodinium glandula	0.00287889	Dinophysis odiosa	0.00126167
235	Podolampas palmipes	0.00274944	Ceratocorys horrida	0.00125667
236	Podolampas spinifera	0.00273944	Podolampas bipes	0.00125333
237	Symbiodinium meandrinae	0.00272778	Protoperidinium bipes	0.001245
238	Symbiodinium kawagutii	0.00270278	Tintinnophagus acutus	0.00122833
239	Archaeperidinium minutum	0.00269167	Amphidiniopsis rotundata	0.00122167
240	Margalefidinium fulvescens	0.00268667	Baldinia sp.	0.00121
241	Spiniferodinium palauense	0.00267111	Alexandrium satoanum	0.00120167
242	Amphidinium steinii	0.00261	Phalacroma parvulum	0.00119667
243	Azadinium concinnum	0.00259278	Gambierdiscus pacificus	0.00116167
244	Oodinium pouchetii	0.00255444	Pellucidodinium psammophilum	0.00114
245	Peridiniopsis borgei	0.00253944	Prorocentrum tsawwassenense	0.00112
246	Podolampas bipes	0.00251889	Blastodinium oviforme	0.00110833
247	Tripos tenuis	0.00244222	Gambierdiscus australes	0.00110333
248	Prorocentrum concavum	0.00240833	Coolia sp.	0.00110167
249	Thoracosphaera heimii	0.00240722	Amphidinium sp.	0.00109
250	Blixaea quinquecornis	0.00236611	Ornithocercus heteroporus	0.00109
251	Pellucidodinium psammophilum	0.00231889	Gymnodinium fuscum	0.00108833
252	Thecadinium yashimaense	0.00229	Niea torta	0.00106167
253	Protoperidinium conicum	0.00226722	Chytriodinium roseum	0.00105833
254	Symbiodinium corculorum	0.00219889	Protoperidinium thulesense	0.00105
255	Dinophysis tripos	0.00215611	Dinophysis hastata	0.001015
256	Tripos longipes	0.00210833	Nusuttodinium amphidinioides	0.000978333
257	Torodinium teredo	0.00206833	Prorocentrum pseudopanamense	0.000978333
258	Gambierdiscus carolinianus	0.00205	Alexandrium affine	0.000938333
259	Niea acanthocysta	0.00202444	Herdmania litoralis	0.000936667
260	Alexandrium affine	0.00196722	Bispinodinium angelaceum	0.00093
261	Baldinia anauniensis	0.00193111	Gymnodinium nolleri	0.000911667
262	Preperidinium meunieri	0.00191722	Amphidiniopsis swedmarkii	0.000901667
263	Nusuttodinium latum	0.001875	Alexandrium leei	0.000898333
264	Gambierdiscus sp.	0.00186833	Ensiculifera imariensis	0.000891667
265	Amphidiniopsis dragescoi	0.00184389	Protoperidinium punctulatum	0.000885
266	Togula sp.	0.00181889	Tripos furca	0.000885
267	Erythropsidinium agile	0.00177389	Diplopsalis lenticula	0.000881667
268	Prorocentrum pseudopanamense	0.00176056	Phalacroma doryphorum	0.00088
269	Diplopsalopsis bomba	0.00173444	Qia lebouriae	0.000876667
270	Spiniferodinium palustre	0.00172167	Histioneis longicollis	0.000858333
271	Prorocentrum panamense	0.00155667	Polykrikos tanit	0.000855
272	Symbiodinium goreaui	0.00152	Plagiodinium belizeanum	0.000851667
273	Gambierdiscus belizeanus	0.00150944	Pyrocystis sp.	0.00085
274	Alexandrium minutum	0.00148722	Gonyaulax spinifera	0.000843333
275	Niea torta	0.00146833	Plagiodinium sp.	0.000835
276	Thecadinium inclinatum	0.00143389	Archaeperidinium saanichi	0.00082
277	Fragilidium sp.	0.00135333	Symbiodinium meandrinae	0.000803333
278	Protoperidinium monovelum	0.00131056	Peridinium cinctum	0.0008
279	Gambierdiscus toxicus	0.00129722	Prorocentrum texanum	0.000795
280	Islandinium minutum	0.00127444	Nusuttodinium myriopyrenoides	0.000785
281	Alexandrium diversaporum	0.00127167	Azadinium concinnum	0.000785
282	Madanidinium loirii	0.00127056	Blastodinium crassum	0.000771667
283	Pyrodinium bahamense var. bahamense	0.00124889	Testudodinium corrugatum	0.000758333
284	Cystodinium phaseolus	0.00122556	Gambierdiscus caribaeus	0.000753333
285	Stylodinium littorale	0.00117833	Alexandrium diversaporum	0.000751667
286	Alexandrium ostenfeldii	0.00117722	Prorocentrum consutum	0.000741667
287	Pyrocystis lunula	0.00115667	Testudodinium testudo	0.000738333
288	Phytodinium sp.	0.00114833	Preperidinium meunieri	0.000711667
289	Gambierdiscus caribaeus	0.00111111	Alexandrium tamarense Group III	0.000708333
290	Bispinodinium angelaceum	0.00109278	Dinophysis pusilla	0.000688333
291	Lingulodinium polyedra	0.00107556	Pyrodinium bahamense var. compressum	0.000686667
292	Coolia canariensis	0.00104778	Torodinium teredo	0.000681667
293	Protoceratium reticulatum	0.00104722	Gambierdiscus polynesiensis	0.000663333
294	Dinophysis odiosa	0.00103444	Lepidodinium sp.	0.00066
295	Tripos furca	0.00102833	Leiocephalium pseudosanguineum	0.000658333
296	Alexandrium pacificum Group IV	0.00102222	Gymnodinium impatiens	0.000655
297	Goniodoma polyedricum	0.000991111	Margalefidinium fulvescens	0.000651667
298	Amphidinium mootonorum	0.000971667	Azadinium sp.	0.000643333
299	Alexandrium taylorii	0.000933889	Chytriodinium sp.	0.00062
300	Gambierdiscus pacificus	0.000903333	Peridinium gatunense	0.000611667
301	Ceratocorys horrida	0.000874444	Ansanella granifera	0.000601667
302	Asulcocephalium miricentonis	0.000873889	Torodinium robustum	0.000591667
303	Protoperidinium excentricum	0.000867222	Madanidinium loirii	0.00059
304	Heterocapsa arctica	0.000866111	Aduncodinium glandula	0.00057
305	Crypthecodinium cohnii	0.000843333	Nusuttodinium latum	0.000568333
306	Alexandrium insuetum	0.000836111	Jadwigia applanata	0.000568333
307	Alexandrium margalefii	0.000835	Fragilidium sp.	0.000565
308	Ankistrodinium armigerum	0.000821111	Amphisolenia bidentata	0.000563333
309	Alexandrium satoanum	0.000820556	Amphidinium steinii	0.000563333
310	Archaeperidinium saanichi	0.000817778	Stylodinium littorale	0.000558333
311	Alexandrium tamarense Group III	0.000803333	Testudodinium sp.	0.000553333
312	Dinophysis phalacromoides	0.000767222	Azadinium obesum	0.000546667
313	Halostylodinium arenarium	0.000763333	Symbiodinium kawagutii	0.000535
314	Ansanella granifera	0.000760556	Amyloodinium ocellatum	0.000533333
315	Alexandrium monilatum	0.000757222	Gambierdiscus sp.	0.000518333
316	Alexandrium cohorticula	0.000753333	Protoperidinium pellucidum	0.00051
317	Prorocentrum lima	0.000743889	Symbiodinium goreaui	0.000493333
318	Coolia monotis	0.00074	Prorocentrum concavum	0.000491667
319	Amphidiniopsis hirsuta	0.000738889	Gambierdiscus belizeanus	0.00049
320	Testudodinium testudo	0.000717222	Peridinium sp.	0.000476667
321	Chytriodinium sp.	0.000716111	Amphidiniopsis dragescoi	0.000475
322	Coolia sp.	0.000700556	Fukuyoa yasumotoi	0.000473333
323	Unruhdinium minima	0.000691667	Pseudadenoides kofoidii	0.000441667
324	Alexandrium hiranoi	0.000676111	Thecadinium yashimaense	0.000431667
325	Peridinium gatunense	0.000665556	Protoperidinium pallidum	0.000428333
326	Phalacroma doryphorum	0.000642222	Alexandrium cohorticula	0.000426667
327	Amphidinium sp.	0.000637778	Niea acanthocysta	0.000416667
328	Ceratium hirundinella	0.000630556	Peridinium bipes	0.000415
329	Peridinium cinctum	0.000629444	Peridinium limbatum	0.000401667
330	Pileidinium ciceropse	0.000598333	Polykrikos herdmaniae	0.0004
331	Testudodinium sp.	0.00059	Prorocentrum lima	0.000395
332	Qia lebouriae	0.000575	Prorocentrum emarginatum	0.000391667
333	Protoperidinium divergens	0.000553333	Testudodinium maedaense	0.00039
334	Gonyaulax polygramma	0.00055	Peridiniopsis borgei	0.000388333
335	Alexandrium andersonii	0.000542778	Fukuyoa ruetzleri	0.000385
336	Peridinium bipes	0.000533333	Protoperidinium fukuyoi	0.000373333
337	Protoperidinium fukuyoi	0.000530556	Hemidinium nasutum	0.000371667
338	Rufusiella insignis	0.000525	Ankistrodinium armigerum	0.00037
339	Gambierdiscus carpenteri	0.000524444	Galeidinium rugatum	0.000358333
340	Alexandrium mediterraneum Group II	0.000488333	Prorocentrum fukuyoi	0.000351667
341	Podolampas elegans	0.000478889	Heterodinium scrippsii	0.00035
342	Protoperidinium elegans	0.000478333	Rufusiella insignis	0.000346667
343	Islandinium tricingulatum	0.000477778	Unruhdinium minima	0.000336667
344	Prorocentrum fukuyoi	0.000471111	Phytodinium sp.	0.000316667
345	Prorocentrum hoffmannianum	0.000464444	Pyrodinium bahamense var. bahamense	0.000311667
346	Peridinium willei	0.000461111	Ornithocercus magnificus	0.000308333
347	Peridinium sp.	0.000454444	Heterodinium milneri	0.000298333
348	Chytriodinium roseum	0.000453889	Gonyaulax verior	0.00027
349	Prorocentrum consutum	0.000447778	Blastodinium pruvoti	0.000265
350	Amphidinium carterae	0.000445	Amphidinium mootonorum	0.000263333
351	Symbiodinium pilosum	0.000433889	Peridinium willei	0.000256667
352	Gonyaulax ellegaardiae	0.000428889	Asulcocephalium miricentonis	0.000253333
353	Protoperidinium fusiforme	0.000421111	Cystodinium phaseolus	0.000246667
354	Histioneis longicollis	0.000404444	Dinophysis acutissima	0.000245
355	Tovellia aveirensis	0.000398889	Balechina pachydermata	0.000236667
356	Ornithocercus heteroporus	0.000393333	Prorocentrum hoffmannianum	0.000231667
357	Dinophysis hastata	0.000388889	Gambierdiscus carpenteri	0.000226667
358	Prorocentrum emarginatum	0.000381667	Tripos fusus	0.000211667
359	Phalacroma parvulum	0.000377778	Ceratium hirundinella	0.000211667
360	Alexandrium fraterculus	0.000358333	Islandinium minutum	0.00021
361	Gonyaulax cochlea	0.000355556	Gotoius excentricus	0.000206667
362	Crypthecodinium sp.	0.000352222	Gonyaulax polygramma	0.000201667
363	Amphidiniopsis swedmarkii	0.000350556	Alexandrium mediterraneum Group II	0.0002
364	Dinophysis pusilla	0.000346667	Heterodinium globosum	0.00019
365	Alexandrium tamutum	0.000345556	Amphidinium carterae	0.000188333
366	Gonyaulax verior	0.000341111	Tovellia aveirensis	0.000186667
367	Peridinium limbatum	0.000332222	Bysmatrum subsalsum	0.00017
368	Fragilidium mexicanum	0.000331111	Alexandrium fraterculus	0.000163333
369	Fragilidium subglobosum	0.000328889	Fragilidium mexicanum	0.000153333
370	Protoperidinium americanum	0.000327222	Pileidinium ciceropse	0.000151667
371	Alexandrium pseudogonyaulax	0.000325556	Podolampas elegans	0.000141667
372	Phalacroma sp.	0.000315	Togula jolla	0.000141667
373	Protoperidinium parthenopes	0.000314444	Togula britannica	0.00014
374	Fukuyoa ruetzleri	0.000306667	Triposolenia bicornis	0.000135
375	Ornithocercus magnificus	0.000306667	Gonyaulax cochlea	0.000133333
376	Testudodinium maedaense	0.000305	Oodinium pouchetii	0.000133333
377	Hemidinium nasutum	0.0003	Protoperidinium monovelum	0.000133333
378	Balechina pachydermata	0.000295	Heterodinium rigdeniae	0.000131667
379	Pyrocystis sp.	0.00029	Histioneis gubernans	0.000126667
380	Protoperidinium leonis	0.000281111	Tripos symmetricus	0.00012
381	Alexandrium australiense Group V	0.000277778	Amphidinium gibbosum	0.000113333
382	Bysmatrum subsalsum	0.000272778	Peridinium volzii	0.000106667
383	Prorocentrum maculosum	0.000271111	Spiniferodinium palauense	0.000101667
384	Pyrocystis noctiluca	0.000263333	Coolia canariensis	9.83333e-05
385	Amphidinium operculatum	0.000259444	Protoperidinium depressum	9.33333e-05
386	Tripos fusus	0.000251111	Thecadinium inclinatum	9.16667e-05
387	Gotoius excentricus	0.000222222	Heterodinium kofoidii	8.83333e-05
388	Fukuyoa yasumotoi	0.000198889	Fukuyoa sp.	8.5e-05
389	Coolia malayensis	0.000197778	Alexandrium australiense Group V	8.16667e-05
390	Pyrophacus steinii	0.00017	Tripos extensus	8.16667e-05
391	Togula jolla	0.00017	Tripos massiliensis	8.16667e-05
392	Togula britannica	0.00016	Bysmatrum gregarium	8e-05
393	Peridinium volzii	0.000158889	Dissodinium pseudolunula	8e-05
394	Blastodinium pruvoti	0.000156667	Protoperidinium fusiforme	7.83333e-05
395	Amphidinium gibbosum	0.000148889	Amphidinium operculatum	7.66667e-05
396	Dinophysis acutissima	0.000143889	Protoperidinium claudicans	7.66667e-05
397	Ceratium furcoides	0.000142222	Tripos candelabrus	7.66667e-05
398	Protoperidinium crassipes	0.000135	Dinophysis monacantha	7.5e-05
399	Dissodinium pseudolunula	0.000133889	Protoperidinium divergens	7.16667e-05
400	Amphisolenia sp.	0.000111667	Diplopsalopsis bomba	7e-05
401	Ostreopsis ovata	0.000109444	Coolia malayensis	6.83333e-05
402	Kolkwitziella acuta	0.000106667	Histioneis cymbalaria	6.66667e-05
403	Protoperidinium claudicans	0.000103333	Alexandrium pohangense	6.16667e-05
404	Histioneis gubernans	0.000102778	Pyrophacus steinii	6.16667e-05
405	Amphisolenia schauinslandii	0.000101111	Goniodoma polyedricum	5.83333e-05
406	Alexandrium pohangense	9.88889e-05	Amphisolenia schauinslandii	5.83333e-05
407	Amphisolenia globifera	9.83333e-05	Heterodinium doma	5.83333e-05
408	Protoperidinium depressum	9.77778e-05	Islandinium tricingulatum	5.83333e-05
409	Histioneis cymbalaria	8.72222e-05	Protoperidinium crassipes	5.83333e-05
410	Protoperidinium pentagonum	8.61111e-05	Tripos concilians	5.83333e-05
411	Bysmatrum gregarium	7.44444e-05	Tripos digitatus	5.66667e-05
412	Heterodinium milneri	7.38889e-05	Amphisolenia sp.	5.66667e-05
413	Fukuyoa paulensis	7.27778e-05	Gonyaulax fragilis	5.33333e-05
414	Fukuyoa sp.	6.88889e-05	Amphisolenia globifera	5e-05
415	Tripos extensus	6.38889e-05	Phalacroma sp.	5e-05
416	Tripos gravidus	6.11111e-05	Chytriodinium affine	4.83333e-05
417	Ostreopsis sp.	5.83333e-05	Cucumeridinium coeruleum	4.83333e-05
418	Tripos massiliensis	5.55556e-05	Tripos limulus	4.83333e-05
419	Triposolenia bicornis	5.27778e-05	Tripos horridus	4.66667e-05
420	Dinophysis monacantha	4.77778e-05	Spiniferodinium palustre	4.5e-05
421	Tripos digitatus	4.77778e-05	Tripos declinatus	4.33333e-05
422	Heterodinium scrippsii	4.72222e-05	Tripos petersenii	4.33333e-05
423	Cucumeridinium coeruleum	3.83333e-05	Kolkwitziella acuta	4.33333e-05
424	Amphidinium massartii	3.72222e-05	Togula sp.	4.33333e-05
425	Pseudophalacroma sp.	3.38889e-05	Protoperidinium pentagonum	4.16667e-05
426	Chytriodinium affine	3.11111e-05	Pseudophalacroma sp.	4e-05
427	Cucumeridinium cucumis	3e-05	Tripos gravidus	3.66667e-05
428	Gambierdiscus balechii	3e-05	Pyrocystis noctiluca	3.5e-05
429	Gonyaulax fragilis	2.94444e-05	Protoperidinium parthenopes	3.33333e-05
430	Cucumeridinium lira	2.66667e-05	Tripos azoricus	3.33333e-05
431	Amphidinium klebsii	2.05556e-05	Protoperidinium leonis	3.16667e-05
432	Tripos concilians	2.05556e-05	Cucumeridinium cucumis	3e-05
433	Tripos kofoidii	2e-05	Protoperidinium elegans	3e-05
434	Tripos limulus	1.88889e-05	Tripos minutus	3e-05
435	Protoperidinium thorianum	1.66667e-05	Ceratium furcoides	2.83333e-05
436	Tripos declinatus	1.66667e-05	Protoperidinium americanum	2.83333e-05
437	Tripos hexacanthus	1.66667e-05	Tripos contrarius	2.83333e-05
438	Ostreopsis siamensis	1.38889e-05	Tripos kofoidii	2.83333e-05
439	Heterodinium kofoidii	1.33333e-05	Amphidinium massartii	2.5e-05
440	Protoperidinium denticulatum	1.33333e-05	Cucumeridinium lira	2.5e-05
441	Tripos azoricus	1.33333e-05	Tripos arietinus	2.5e-05
442	Heterodinium doma	1e-05	Tripos euarcuatus	2.5e-05
443	Tripos horridus	1e-05	Prorocentrum maculosum	2e-05
444	Tripos paradoxides	1e-05	Fukuyoa paulensis	1.83333e-05
445	Tripos platycornis	1e-05	Tripos hexacanthus	1.5e-05
446	Heterodinium globosum	6.66667e-06	Amphidinium klebsii	1e-05
447	Heterodinium rigdeniae	6.66667e-06	Gambierdiscus balechii	1e-05
448	Tripos contrarius	6.66667e-06	Tripos platycornis	1e-05
449	Tripos petersenii	6.66667e-06	Gonyaulax ellegaardiae	0
450	Tripos arietinus	3.33333e-06	Ostreopsis siamensis	0
451	Tripos candelabrus	3.33333e-06	Ostreopsis sp.	0
452	Tripos euarcuatus	3.33333e-06	Protoperidinium denticulatum	0
453	Tripos minutus	0	Protoperidinium thorianum	0
454	Tripos symmetricus	0	Tripos paradoxides	0

## Sheet: Table S6
		Table S6. List of bioluminescent and HAB species identified within the two dinoflagellate assemblages. HAB species are assigned numbers 1-5, based on the typologies as defined by Lassus et al. (2016) (1, 53-56).
		Species	Biolum/HAB	References
	1	Alexandrium affine	B; HAB 2	Lassus et al. (2016), Liu et al. (2004)
	2	Alexandrium andersonii	HAB 2	Anderson et al. (2012), Lassus et al. (2016)
	3	Alexandrium australiense Group V	HAB 2,3	Hallegraeff et al. (1988), John et al. (2014),
	4	Alexandrium cohorticula	HAB 2	Anderson et al. (2012), Lassus et al. (2016)
	5	Alexandrium fraterculus	HAB 2	Farrell et al. (2013), Lassus et al. (2016)
	6	Alexandrium fundyense Group I	B; HAB 2	Baker et al. (2008), John et al. (2014)
	7	Alexandrium hiranoi	HAB 5	Lassus et al. (2016), Shumway et al. (2018)
	8	Alexandrium leei	HAB 5,2	Lassus et al. (2016), Shumway et al. (2018)
	9	Alexandrium mediterraneum Group II	HAB 2, 3	John et al. (2014), Lassus et al. (2016)
	10	Alexandrium minutum	HAB 2	Hallegraeff et al. (1988)
	11	Alexandrium monilatum	B; HAB 3	Sweeney (1963)
	12	Alexandrium ostenfeldii	B; HAB 2	Balech and Tangen (1985)
	13	Alexandrium pacificum Group IV	HAB 2, 3	John et al. (2014), Lassus et al. (2016)
	14	Alexandrium pseudogonyaulax	HAB 3, 5	Farrell et al. (2013), Lassus et al. (2016)
	15	Alexandrium tamarense Group III	B; HAB 2	John et al. (2014), Lassus et al. (2016)
	16	Alexandrium tamiyavanichii	HAB 2	Anderson et al. (2012), Lassus et al. (2016)
	17	Alexandrium taylorii	HAB 5	Anderson et al. (2012), Lassus et al. (2016)
	18	Amphidinium carterae	HAB 5	Lassus et al. (2016)
	19	Amphidinium klebsii	HAB 2	Lassus et al. (2016)
	20	Amphidinium operculatum	HAB 3	Moestrup et al. (2009 onwards)
	21	Ceratocorys horrida	B1	Latz and Lee (2008)
	22	Coolia malayensis	HAB 2	Momigliano et al. (2013)
	23	Coolia monotis	HAB 5	Lassus et al. (2016)
	24	Coolia sp.	HAB	Momigliano et al. (2013)
	25	Cryptoperidiniopsis brodyi	HAB 3	Lassus et al. (2016)
	26	Dinophysis acuminata	HAB 2	Hallegraeff (1992), Lassus et al. (2016)
	27	Dinophysis acuta	HAB 2	Hallegraeff et al. (2020), Lassus et al. (2016)
	28	Dinophysis caudata	HAB 2	Lassus et al. (2016)
	29	Dinophysis fortii	HAB 2	Hallegraeff (1992), Lassus et al. (2016)
	30	Dinophysis infundibulum	HAB 5	Lassus et al. (2016)
	31	Dinophysis norvegica	HAB 2	Lassus et al. (2016)
	32	Dinophysis tripos	HAB 2	Hallegraeff et al. (2020), Lassus et al. (2016)
	33	Fragilidium sp.	B1	Sweeney (1963)
	34	Fukuyoa ruetzleri	HAB 5	Lassus et al. (2016)
	35	Fukuyoa sp.	HAB	Lassus et al. (2016)
	36	Fukuyoa yasumotoi	HAB 2	Lassus et al. (2016)
	37	Gambierdiscus australes	HAB 2	Lassus et al. (2016), Shumway et al. (2018)
	38	Gambierdiscus balechii	HAB 5	Fraga et al. (2016), Shumway et al. (2018)
	39	Gambierdiscus belizeanus	HAB 2	Hallegraeff et al. (2020), Lassus et al. (2016)
	40	Gambierdiscus caribaeus	HAB 2	Lassus et al. (2016), Shumway et al. (2018)
	41	Gambierdiscus carolinianus	HAB 5	Lassus et al. (2016), Shumway et al. (2018)
	42	Gambierdiscus carpenteri	HAB 5	Hallegraeff et al. (2020), Lassus et al. (2016)
	43	Gambierdiscus pacificus	HAB 2	Lassus et al. (2016), Shumway et al. (2018)
	44	Gambierdiscus polynesiensis	HAB 2	Lassus et al. (2016), Shumway et al. (2018)
	45	Gambierdiscus scabrosus	HAB 5	Nishimura et al. (2013), Nishimura et al. (2014)
	46	Gambierdiscus sp.	HAB1	Hallegraeff et al. (2020), Lassus et al. (2016)
	47	Gambierdiscus toxicus	HAB 2	Hallegraeff (1992), Lassus et al. (2016)
	48	Gonyaulax polygramma	B; HAB 1	Lassus et al. (2016), Sweeney (1963)
	49	Gonyaulax spinifera	B; HAB 5	Kelly (1968), Lassus et al. (2016)
	50	Gymnodinium catenatum	HAB 2	Hallegraeff et al. (1988), Lassus et al. (2016)
	51	Gymnodinium sp.	HAB1	Hallegraeff (1992), Lassus et al. (2016)
	52	Gyrodinium dominans	HAB 3	Lassus et al. (2016)
	53	Gyrodinium spirale	HAB 3	Lassus et al. (2016)
	54	Heterocapsa circularisquama	HAB 3	Lassus et al. (2016)
	55	Heterocapsa sp.	HAB1	Lassus et al. (2016)
	56	Heterocapsa triquetra	HAB 2	Lassus et al. (2016)
	57	Karenia bicumeiformis	HAB 5	Hallegraeff et al. (2020), Lassus et al. (2016)
	58	Karenia brevis	HAB 3,4,2	Hallegraeff et al. (2020), Lassus et al. (2016), Shumway et al. (2018)
	59	Karenia mikimotoi	HAB 3	Hallegraeff et al. (2020), Lassus et al. (2016)
	60	Karenia papilionacea	HAB 5	Hallegraeff et al. (2020), Lassus et al. (2016)
	61	Karenia selliformis	HAB 3, 5	Hallegraeff et al. (2020), Lassus et al. (2016)
	62	Karenia sp.	HAB	Lassus et al. (2016)
	63	Karlodinium sp.	HAB	Lassus et al. (2016)
	64	Karlodinium veneficum	HAB 3	Hallegraeff et al. (2020), Lassus et al. (2016)
	65	Kryptoperidinium foliaceum	HAB 1	Lassus et al. (2016)
	66	Levanderina fissa	HAB 1	Lassus et al. (2016)
	67	Lingulodinium polyedra	B; HAB 3, 1, 5	Dodge (1989), Lassus et al. (2016)
	68	Noctiluca scintillans	B; HAB 1	Sweeney (1971), McLeod et al. (2012)
	69	Ostreopsis ovata	HAB 4,5	Lassus et al. (2016), Shumway et al. (2018)
	70	Ostreopsis siamensis	HAB 4, 2	Lassus et al. (2016), Verma et al. (2020)
	71	Ostreopsis sp.	HAB 5, 2	Lassus et al. (2016), Shumway et al. (2018)
	72	Pfiesteria piscicida	HAB 3, 4	Lassus et al. (2016), Shumway et al. (2018)
	73	Pfiesteria shumwayae	HAB 3	Lassus et al. (2016), Shumway et al. (2018)
	74	Pfiesteria sp.	HAB	Lassus et al. (2016), Shumway et al. (2018)
	75	Phalacroma mitra	HAB 5	Lassus et al. (2016)
	76	Phalacroma rapa	HAB 5	Lassus et al. (2016)
	77	Phalacroma rotundatum	HAB 5	Lassus et al. (2016)
	78	Phalacroma sp.	HAB	Lassus et al. (2016)
	79	Polykrikos hartmanni	HAB 2	Hoppenrath et al. (2010), Tang et al. (2013)
	80	Polykrikos kofoidii	B	Gómez (2005), Kofoid and Swezy (1921), Buskey et al. (1992)
	81	Polykrikos schwartzii	B	Buskey et al. (1992), Nagai et al. (2002)
	82	Prorocentrum cassubicum	HAB 5	Lassus et al. (2016)
	83	Prorocentrum concavum	HAB 5	Lassus et al. (2016), Verma et al. (2019)
	84	Prorocentrum cordatum	HAB 1, 2	Lassus et al. (2016), Verma et al. (2019)
	85	Prorocentrum emarginatum	HAB 5	Lassus et al. (2016), Shumway et al. (2018)
	86	Prorocentrum hoffmannianum	HAB 2	Lassus et al. (2016), Shumway et al. (2018), Verma et al. (2019)
	87	Prorocentrum leve	HAB 2	Lassus et al. (2016)
	88	Prorocentrum lima	HAB 2	Hallaegraeff et al. (2020), Lassus et al. (2016), Verma et al. (2019)
	89	Prorocentrum maculosum	HAB 2	Lassus et al. (2016), Verma et al. (2019)
	90	Prorocentrum mexicanum	HAB 5	Lassus et al. (2016), Shumway et al. (2018)
	91	Prorocentrum rhathymum	HAB 2	Lassus et al. (2016), Shumway et al. (2018), Verma et al. (2019)
	92	Prorocentrum texanum	HAB 2	Lassus et al. (2016), Shumway et al. (2018)
	93	Protoceratium reticulatum	B; HAB 5	Lassus et al. (2016), Liu et al. (2004)
	94	Protoperidinium claudicans	B	Gómez (2005), Kelly (1968)
	95	Protoperidinium conicum	B	Gómez (2005), Kelly (1968)
	96	Protoperidinium crassipes	B	Buskey et al. (1992), Kofoid (1907)
	97	Protoperidinium depressum	B	Kelly (1968), Li et al. (1996)
	98	Protoperidinium divergens	B	Buskey et al. (1992), Kelly (1968)
	99	Protoperidinium excentricum	B	Buskey et al. (1992), Gómez (2005)
	100	Protoperidinium leonis	B	Kelly (1968), Swift et al. (1995)
	101	Protoperidinium pallidum	B	Kelly (1968), Swift et al. (1995)
	102	Protoperidinium pellucidum	B	Lapota (2012), Swift et al. (1995)
	103	Protoperidinium pentagonum	B	Buskey et al. (1992), Kelly (1968), Sweeney (1963)
	104	Protoperidinium punctulatum	B	Kelly (1968)
	105	Pyrocystis lunula	B	Fajardo et al. (2019), Gómez (2005), Liu et al. (2004)
	106	Pyrocystis noctiluca	B	Cussatlegras and Le Gal (2004), Liu et al. (2004)
	107	Pyrocystis sp.	B	Gómez (2005), Liu et al. (2004)
	108	Pyrodinium bahamense var. bahamense	B; HAB 2, 3	Lassus et al. (2016), Mertens et al. (2015)
	109	Pyrodinium bahamense var. compressum	B; HAB 2, 3	Lassus et al. (2016), Mertens et al. (2015)
	110	Pyrophacus steinii	B	Lapota et al. (2007)
	111	Stoeckeria algicida	HAB 3	Lassus et al. (2016)
	112	Takayama pulchella (um)	HAB 3, 5	De Salas et al. (2008), Lassus et al. (2016)
	113	Tripos furca (Ceratium furca)	B	Gómez (2013)
	114	Tripos fusus (Ceratium fusus)	B	Gómez (2013)
	115	Tripos horridus (Ceratium horridum)	B	Gómez (2013)

## Sheet: Table S7
Table S7. Mean relative abundance of sequence reads (%) of HAB-related species at Davies Reef (DR) and Port Phillip Bay (PPB).
DR			PPB
Genera	Species	%	Genera	Species	%
Alexandrium	Alexandrium affine	0.00196722	Alexandrium	Alexandrium affine	0.000938333
	Alexandrium andersonii	0.000542778		Alexandrium andersonii	0.00237167
	Alexandrium australiense Group V	0.000277778		Alexandrium australiense Group V	8.16667e-05
	Alexandrium cohorticula	0.000753333		Alexandrium cohorticula	0.000426667
	Alexandrium fraterculus	0.000358333		Alexandrium fraterculus	0.000163333
	Alexandrium fundyense Group I	0.01271		Alexandrium fundyense Group I	0.007325
	Alexandrium hiranoi	0.000676111		Alexandrium hiranoi	0.0616767
	Alexandrium leei	0.0169828		Alexandrium leei	0.000898333
	Alexandrium mediterraneum Group II	0.000488333		Alexandrium mediterraneum Group II	0.0002
	Alexandrium minutum	0.00148722		Alexandrium minutum	0.00821167
	Alexandrium monilatum	0.000757222		Alexandrium monilatum	0.00312833
	Alexandrium ostenfeldii	0.00117722		Alexandrium ostenfeldii	0.00219
	Alexandrium pacificum Group IV	0.00102222		Alexandrium pacificum Group IV	0.00186333
	Alexandrium pseudogonyaulax	0.000325556		Alexandrium pseudogonyaulax	0.02675
	Alexandrium tamarense Group III	0.000803333		Alexandrium tamarense Group III	0.000708333
	Alexandrium tamiyavanichii	0.00441611		Alexandrium tamiyavanichii	0.00234333
	Alexandrium taylorii	0.000933889		Alexandrium taylorii	0.0245433
Amphidinium	Amphidinium carterae	0.000445	Amphidinium	Amphidinium carterae	0.000188333
	Amphidinium klebsii	2.05556e-05		Amphidinium klebsii	1e-05
	Amphidinium operculatum	0.000259444		Amphidinium operculatum	7.66667e-05
	Amphidinium sp.	0.000637778		Amphidinium sp.	0.00109
Coolia	Coolia malayensis	0.000197778	Coolia	Coolia malayensis	6.83333e-05
	Coolia monotis	0.00074		Coolia monotis	0.00139167
	Coolia sp.	0.000700556		Coolia sp.	0.00110167
Cryptoperidiniopsis	Cryptoperidiniopsis brodyi	0.349201	Cryptoperidiniopsis	Cryptoperidiniopsis brodyi	0.0463417
Dinophysis	Dinophysis	0.0480206	Dinophysis	Dinophysis acuminata	0.0648817
	Dinophysis acuta	0.00932		Dinophysis acuta	0.0112817
	Dinophysis caudata	0.0197739		Dinophysis caudata	0.0255033
	Dinophysis fortii	0.00977778		Dinophysis fortii	0.0132083
	Dinophysis infundibulum	0.00967444		Dinophysis infundibulum	0.0116933
	Dinophysis norvegica	0.0376889		Dinophysis norvegica	0.0502933
	Dinophysis tripos	0.00215611		Dinophysis tripos	0.00481667
Fukuyoa	Fukuyoa ruetzleri	0.000306667	Fukuyoa	Fukuyoa ruetzleri	0.000385
	Fukuyoa sp.	6.88889e-05		Fukuyoa sp.	8.5e-05
	Fukuyoa yasumotoi	0.000198889		Fukuyoa yasumotoi	0.000473333
Gambierdiscus	Gambierdiscus	0.00594111	Gambierdiscus	Gambierdiscus australes	0.00110333
	Gambierdiscus balechii	3e-05		Gambierdiscus balechii	1e-05
	Gambierdiscus belizeanus	0.00150944		Gambierdiscus belizeanus	0.00049
	Gambierdiscus caribaeus	0.00111111		Gambierdiscus caribaeus	0.000753333
	Gambierdiscus carolinianus	0.00205		Gambierdiscus carolinianus	0.00311833
	Gambierdiscus carpenteri	0.000524444		Gambierdiscus carpenteri	0.000226667
	Gambierdiscus pacificus	0.000903333		Gambierdiscus pacificus	0.00116167
	Gambierdiscus polynesiensis	0.0147761		Gambierdiscus polynesiensis	0.000663333
	Gambierdiscus scabrosus	0.00366278		Gambierdiscus scabrosus	0.00178167
	Gambierdiscus sp.	0.00186833		Gambierdiscus sp.	0.000518333
	Gambierdiscus toxicus	0.00129722		Gambierdiscus toxicus	0.00378667
Gonyaulax	Gonyaulax p	0.00055	Gonyaulax	Gonyaulax polygramma	0.000201667
	Gonyaulax spinifera	0.00365056		Gonyaulax spinifera	0.000843333
Gymnodinium	Gymnodinium catenatum	0.655428	Gymnodinium	Gymnodinium catenatum	0.09007
	Gymnodinium sp.	1.39761		Gymnodinium sp.	0.19617
Gyrodinium	Gyrodinium dominans	4.04889	Gyrodinium	Gyrodinium dominans	16.3422
	Gyrodinium spirale	12.1818		Gyrodinium spirale	28.9066
Heterocapsa	Heterocapsa	0.0116978	Heterocapsa	Heterocapsa circularisquama	0.00332333
	Heterocapsa sp.	0.506378		Heterocapsa sp.	0.0939933
	Heterocapsa triquetra	0.293997		Heterocapsa triquetra	0.045885
Karenia	Karenia bicuneiformis	1.2445	Karenia	Karenia bicuneiformis	0.375972
	Karenia brevis	0.318986		Karenia brevis	0.0736233
	Karenia mikimotoi	0.104322		Karenia mikimotoi	0.05693
	Karenia papilionacea	0.173474		Karenia papilionacea	0.0351867
	Karenia selliformis	0.0185472		Karenia selliformis	0.00516
	Karenia sp.	0.0485183		Karenia sp.	0.0327267
Karlodinium	Karlodinium sp.	0.202178	Karlodinium	Karlodinium sp.	0.0151117
	Karlodinium veneficum	4.00913		Karlodinium veneficum	0.316187
Kryptoperidinium	Kryptoperidinium foliaceum	0.103453	Kryptoperidinium	Kryptoperidinium foliaceum	0.00858167
Levanderina	Levanderina fissa	0.0820567	Levanderina	Levanderina fissa	0.00434667
Lingulodinium	Lingulodinium polyedra	0.00107556	Lingulodinium	Lingulodinium polyedra	0.0136517
Noctiluca	Noctiluca scintillans	0.00306833	Noctiluca	Noctiluca scintillans	0.00187667
Ostreopsis	Ostreopsis ovata	0.000109444	Ostreopsis	Ostreopsis ovata	0.002905
	Ostreopsis siamensis	1.38889e-05	Pfiesteria	Pfiesteria piscicida	0.00243833
	Ostreopsis sp.	5.83333e-05		Pfiesteria shumwayae	0.0130017
Pfiesteria	Pfiesteria piscicida	0.0917978		Pfiesteria sp.	0.00677833
	Pfiesteria shumwayae	0.0615244	Phalacroma	Phalacroma mitra	0.0667183
	Pfiesteria sp.	0.0308511		Phalacroma rapa	0.0707167
Phalacroma	Phalacroma mitra	0.655957		Phalacroma rotundatum	0.00490833
	Phalacroma rapa	1.06648		Phalacroma sp.	5e-05
	Phalacroma rotundatum	0.166317	Polykrikos	Polykrikos hartmannii	0.001675
	Phalacroma sp.	0.000315	Prorocentrum	Prorocentrum cassubicum	0.009295
Polykrikos	Polykrikos hartmannii	0.0218617		Prorocentrum concavum	0.000491667
Prorocentrum	Prorocentrum cassubicum	0.0249506		Prorocentrum cordatum	0.0223717
	Prorocentrum concavum	0.00240833		Prorocentrum emarginatum	0.000391667
	Prorocentrum cordatum	0.233461		Prorocentrum hoffmannianum	0.000231667
	Prorocentrum emarginatum	0.000381667		Prorocentrum leve	0.001315
	Prorocentrum hoffmannianum	0.000464444		Prorocentrum lima	0.000395
	Prorocentrum leve	0.00309611		Prorocentrum maculosum	2e-05
	Prorocentrum lima	0.000743889		Prorocentrum mexicanum	0.015835
	Prorocentrum maculosum	0.000271111		Prorocentrum rhathymum	0.003635
	Prorocentrum mexicanum	0.235191		Prorocentrum texanum	0.000795
	Prorocentrum rhathymum	0.407282	Protoceratium	Protoceratium reticulatum	0.01642
	Prorocentrum texanum	0.0945728	Pyrodinium	Pyrodinium bahamense var. bahamense	0.000311667
Protoceratium	Protoceratium reticulatum	0.00104722		Pyrodinium bahamense var. compressum	0.000686667
Pyrodinium	Pyrodinium bahamense var. bahamense	0.00124889	Stoeckeria	Stoeckeria algicida	0.0206567
	Pyrodinium bahamense var. compressum	0.00410222	Takayama	Takayama pulchellum	0.141508
Stoeckeria	Stoeckeria algicida	0.099105
Takayama	Takayama pulchellum	0.583929
